# Supplementary material for: Islet-expressed circular RNAs are associated with type 2 diabetes status in human primary islets and in peripheral blood
Source: BMC Med Genomics. 2020 Apr 20;13:64. doi: 10.1186/s12920-020-0713-2 (PMC7171860; doi:10.1186/s12920-020-0713-2)
Supplement: Supplementary file 5 — Additional file 5. [file 12920_2020_713_MOESM5_ESM.xlsx]

## Sheet: Sheet2
Supplementary table S3: CircRNA profile in human pancreatic islets. The circRNA selected for follow up are indicated in bold text. CircRNA not present in profiles form other tissues are shaded in grey. Genes hosting circRNA that are common to those in Kaur et al., are highlighted in blue.
Backsplice junction	Gene ID	#chromosome	start	stop	raw_count	BPM
NM_015447.3.2	CAMSAP1	chr9	138773478	138774924	142	1413.02
NM_014899.7.6	RHOBTB3	chr5	95091099	95099324	133	1323.46
NM_001190411.5.2	RPH3AL	chr17	131558	177370	99	985.135
NM_003439.3.2	ZKSCAN1	chr7	99621041	99621930	96	955.283
NM_001280.6.4	CIRBP	chr19	1271327	1272050	94	935.381
NM_006600.6.5	NUDC	chr1	27269150	27269556	85	845.823
NM_001113411.4.2	FGGY	chr1	59787207	59812070	83	825.922
NM_001242900.3.2	PPP6R2	chr22	50810448	50832564	78	776.167
NM_016447.6.3	MPP6	chr7	24663284	24690331	78	776.167
NM_014615.2.2	GSE1	chr16	85667519	85667738	77	766.216
NM_001278432.6.3	N4BP2L2	chr13	33091993	33101669	71	706.511
NM_001177387.3.2	ATXN7	chr3	63898263	63898901	65	646.806
NM_000462.5.2	UBE3A	chr15	25650607	25657118	63	626.904
NM_001113411.5.2	FGGY	chr1	59787207	59844509	57	567.199
NM_001130913.3.2	ZNF720	chr16	31733946	31734674	56	557.248
NM_018449.12.9	UBAP2	chr9	33953282	33963789	56	557.248
NM_012181.4.3	FKBP8	chr19	18650180	18650530	51	507.494
NM_018318.5.3	CCDC91	chr12	28458581	28460682	49	487.592
NM_015603.7.6	CCDC9	chr19	47767859	47768203	49	487.592
NM_001145775.6.3	FKBP5	chr6	35586872	35610620	48	477.641
NM_057159.3.2	LPAR1	chr9	113734352	113735838	48	477.641
NM_001190411.4.2	RPH3AL	chr17	169210	177370	48	477.641
NM_025224.3.2	ZBTB46	chr20	62407030	62422143	44	437.838
NM_013236.9.7	ATXN10	chr22	46125304	46136418	42	417.936
NM_153831.5.3	PTK2	chr8	141874410	141900868	42	417.936
NM_006836.31.29	GCN1	chr12	120592773	120593523	42	417.936
NM_101395.4.3	DYRK1A	chr21	38792600	38845182	40	398.035
NM_001494.4.2	GDI2	chr10	5836847	5842668	39	388.084
NM_015226.18.11	CLEC16A	chr16	11114049	11154879	38	378.133
NM_001286646.1.1	SLC45A4	chr8	142264087	142264728	38	378.133
NM_021964.4.2	ZNF148	chr3	125032151	125050082	38	378.133
NR_040722.11.8	RBM39	chr20	34304661	34313077	37	368.182
NM_006045.14.8	ATP9A	chr20	50273476	50307358	37	368.182
NM_001007169.5.2	ZNF483	chr9	114289547	114296633	36	358.231
NM_006989.8.7	RASA4	chr7	102240306	102240835	36	358.231
NM_001242599.10.6	RBM39	chr20	34302106	34313077	36	358.231
NM_153831.10.3	PTK2	chr8	141828375	141900868	35	348.28
NM_001270696.3.2	ARHGAP12	chr10	32197099	32199491	35	348.28
NM_012181.6.5	FKBP8	chr19	18648410	18649246	34	338.329
NM_001042413.2.2	GLIS3	chr9	4286037	4286523	34	338.329
NM_015443.2.2	KANSL1	chr17_ctg5_hap1	616744	618122	34	338.329
NM_001077351.5.2	RBM23	chr14	23375403	23380612	34	338.329
NM_001191028.4.2	TNPO3	chr7	128655032	128658211	34	338.329
NM_017934.7.5	PHIP	chr6	79752559	79770535	33	328.378
NM_001085399.6.4	RELL1	chr4	37633006	37640126	32	318.428
NM_000181.11.5	GUSB	chr7	65429309	65441189	32	318.428
NM_024948.8.2	MINDY3	chr10	15875628	15889942	32	318.428
NM_015189.6.3	EXOC6B	chr2	72945231	72960247	32	318.428
NM_002313.8.7	ABLIM1	chr10	116247716	116251637	32	318.428
NM_207521.5.4	RTN4	chr2	55209650	55214834	32	318.428
NM_020806.10.9	GPHN	chr14	67431907	67490392	32	318.428
NM_152744.4.2	SDK1	chr7	3658711	3681737	31	308.477
NM_001161586.4.3	ME3	chr11	86267594	86270865	30	298.526
NM_024947.7.5	PHC3	chr3	169854206	169867032	30	298.526
NM_174902.4.3	LDLRAD3	chr11	36103202	36120011	30	298.526
NM_001282681.14.13	GAPVD1	chr9	128099296	128099870	30	298.526
NM_022039.5.2	FBXW4	chr10	103427642	103436193	29	288.575
NR_029426.8.5	SMA4	chr5	69492704	69517842	29	288.575
NM_174902.5.5	LDLRAD3	chr11	36248634	36248980	29	288.575
NM_014515.3.2	CNOT2	chr12	70671911	70704797	29	288.575
NM_052867.11.8	NALCN	chr13	101910793	101944717	29	288.575
NM_001161616.5.3	RGL3	chr19	11526612	11527733	29	288.575
NM_001276478.6.2	ICA1	chr7	8257934	8275635	29	288.575
NM_001204.3.2	BMPR2	chr2	203329531	203332412	28	278.624
NM_001080432.7.5	FTO	chr16	53907697	53922863	28	278.624
NM_153831.7.3	PTK2	chr8	141856358	141900868	28	278.624
NM_005207.2.2	CRKL	chr22	21288066	21288532	28	278.624
NM_001033112.3.2	PAIP2	chr5	138699447	138700432	28	278.624
NM_006989.8.3	RASA4	chr7	102240306	102249901	28	278.624
NM_001616.4.2	ACVR2A	chr2	148653869	148657467	27	268.673
NM_001278162.2.2	HIPK3	chr11	33307958	33309057	27	268.673
NM_001077443.4.2	HNRNPC	chr14	21698477	21702388	27	268.673
NM_001112800.1.1	SLC8A1	chr2	40655612	40657444	27	268.673
NM_001040661.2.2	SLC29A4	chr7	5327436	5327616	26	258.722
NM_007166.12.2	PICALM	chr11	85707868	85742653	26	258.722
NM_001172218.11.10	SCMH1	chr1	41536266	41541123	26	258.722
NM_001077207.7.5	SEC31A	chr4	83793096	83796975	26	258.722
NM_020781.3.3	ZNF398	chr7	148851036	148851432	25	248.772
NM_005160.8.5	GRK3	chr22	26059596	26070495	25	248.772
NM_001167608.8.4	RHBDD1	chr2	227729319	227779067	25	248.772
NM_020774.6.2	MIB1	chr18	19345732	19359646	25	248.772
NM_003839.3.2	TNFRSF11A	chr18	60015400	60017170	25	248.772
NM_020210.8.3	SEMA4B	chr15	90760670	90764997	25	248.772
NM_182838.5.2	SLC35E2A	chr1	1666128	1671143	25	248.772
NM_133448.2.2	TMEM132D	chr12	130184354	130185243	25	248.772
NM_001256336.5.2	CHD1L	chr1	146724277	146731572	25	248.772
NM_052834.18.16	WDR7	chr18	54426095	54448887	25	248.772
NM_001042388.9.3	PPP4R1	chr18	9583114	9595151	25	248.772
NM_004798.5.3	KIF3B	chr20	30904020	30904677	24	238.821
NM_001197220.5.2	PDE4D	chr5	58476420	58511794	24	238.821
NM_182943.3.2	PLOD2	chr3	145838898	145842016	24	238.821
NM_001101802.5.2	PHF21A	chr11	46098304	46113774	24	238.821
NM_001005404.2.2	YPEL2	chr17	57430575	57430887	24	238.821
NM_015316.4.2	PPP1R13B	chr14	104245081	104263855	24	238.821
NM_006386.8.2	DDX17	chr22	38890634	38897285	24	238.821
NM_013318.4.3	PRRC2B	chr9	134312006	134314448	23	228.87
NM_183387.8.3	EML5	chr14	89192884	89212627	23	228.87
NM_006726.36.32	LRBA	chr4	151656409	151729550	23	228.87
NM_016329.16.15	SFMBT1	chr3	52946553	52947633	23	228.87
NM_001178137.9.8	CPEB3	chr10	93841076	93851701	23	228.87
NM_016271.6.3	RNF138	chr18	29691716	29704808	23	228.87
NM_004411.10.7	DYNC1I1	chr7	95606823	95625385	23	228.87
NM_014827.6.5	ZC3H11A	chr1	203786053	203787817	23	228.87
NM_145753.5.3	PHLDB2	chr3	111632165	111639266	23	228.87
NM_015282.8.3	CLASP1	chr2	122260742	122287901	23	228.87
NM_145695.19.12	DGKB	chr7	14613836	14712652	23	228.87
NM_001277710.8.4	CD99	chrY	2587701	2594414	22	218.919
NM_020923.4.2	ZDBF2	chr2	207144263	207162097	22	218.919
NM_004911.3.2	PDIA4	chr7	148716083	148718239	22	218.919
NM_023938.2.2	C1orf116	chr1	207200838	207201024	22	218.919
NM_014991.3.2	WDFY3	chr4	85818063	85853516	22	218.919
NM_001271886.5.2	AAGAB	chr15	67524151	67529158	22	218.919
NM_001206947.4.2	PICALM	chr11	85733409	85742653	22	218.919
NM_001127221.10.8	CACNA1A	chr19	13441057	13445307	22	218.919
NM_001190864.5.2	MRPS35	chr12	27867712	27877119	21	208.968
NM_001042572.5.3	CHD2	chr15	93467550	93472321	21	208.968
NM_001130032.5.3	ZNF562	chr19	9767222	9770143	21	208.968
NM_003601.16.15	SMARCA5	chr4	144464661	144465125	21	208.968
NM_006277.15.14	ITSN2	chr2	24516556	24518673	21	208.968
NM_080840.5.4	PTPRA	chr20	2944917	2945848	21	208.968
NM_018449.8.7	UBAP2	chr9	33971648	33973235	21	208.968
NM_013233.5.2	STK39	chr2	169018296	169038600	21	208.968
NM_001199297.11.8	UIMC1	chr5	176370335	176385155	21	208.968
NM_170606.6.4	KMT2C	chr7	152007050	152012423	20	199.017
NM_030816.9.4	ANKRD13C	chr1	70758070	70781249	20	199.017
NM_006699.5.2	MAN1A2	chr1	117944807	117963271	20	199.017
NM_018489.5.5	ASH1L	chr1	155408117	155408859	20	199.017
NM_182896.3.2	ARL13B	chr3	93714717	93722752	20	199.017
NM_014452.3.2	TNFRSF21	chr6	47251673	47254331	20	199.017
NM_152487.6.2	TMEM56	chr1	95609446	95639445	20	199.017
NM_003400.4.3	XPO1	chr2	61749745	61753656	20	199.017
NM_032027.4.3	TM2D1	chr1	62166605	62175109	20	199.017
NM_138363.10.6	CEP95	chr17	62515438	62522318	20	199.017
NM_001282847.2.2	GRM4	chr6	34100754	34101636	20	199.017
NM_001277335.8.7	RASA4B	chr7	102141145	102141674	20	199.017
NM_001024024.3.2	GCH1	chr14	55326398	55332154	20	199.017
NM_015137.7.2	EFR3A	chr8	132952745	132968152	19	189.066
NM_001429.9.7	EP300	chr22	41531816	41536261	19	189.066
NM_007137.4.2	ZNF81	chrX	47705503	47755339	19	189.066
NM_002613.6.2	PDPK1	chr16	2607703	2616454	19	189.066
NM_032233.6.2	SETD3	chr14	99924615	99932150	19	189.066
NM_001127222.9.7	CACNA1A	chr19	13443682	13446723	19	189.066
NM_032181.3.2	EVA1A	chr2	75745181	75749613	19	189.066
NM_001002814.5.2	RAB11FIP1	chr8	37727937	37735069	19	189.066
NM_001101802.3.2	PHF21A	chr11	46105716	46113774	19	189.066
NM_201624.17.11	USP33	chr1	78183551	78191447	19	189.066
NM_001080394.5.2	SPIDR	chr8	48192449	48206619	19	189.066
NM_005607.8.3	PTK2	chr8	141840570	141900868	19	189.066
NM_001135095.4.2	FNDC3B	chr3	171830241	171944737	18	179.116
NM_001146032.20.19	FCHO2	chr5	72370568	72373320	18	179.116
NM_138799.4.2	MBOAT2	chr2	9048750	9098771	18	179.116
NM_001243270.20.16	CNTN5	chr11	100126491	100179200	18	179.116
NM_004461.7.5	FARSA	chr19	13039155	13039661	18	179.116
NM_018489.5.4	ASH1L	chr1	155408117	155429689	18	179.116
NM_025134.24.19	CHD9	chr16	53289511	53308214	18	179.116
NM_002111.6.2	HTT	chr4	3088665	3109150	18	179.116
NM_001145348.4.3	KDM8	chr16	27224905	27226329	18	179.116
NM_004380.2.2	CREBBP	chr16	3900297	3901010	18	179.116
NM_018717.3.2	MAML3	chr4	140810510	140812121	18	179.116
NM_006699.4.2	MAN1A2	chr1	117944807	117957453	18	179.116
NM_031417.4.3	MARK4	chr19	45766370	45766625	18	179.116
NM_015071.17.12	ARHGAP26	chr5	142393644	142437312	18	179.116
NM_144718.7.2	SPICE1	chr3	113207791	113225452	18	179.116
NM_016589.6.2	TIMMDC1	chr3	119219541	119236162	18	179.116
NM_017905.10.8	TMCO3	chr13	114174930	114193822	18	179.116
NM_001397.4.2	ECE1	chr1	21599191	21616649	18	179.116
NM_006377.10.8	UNC13B	chr9	35295692	35313986	18	179.116
NM_020747.2.2	ZNF608	chr5	124036706	124036962	18	179.116
NM_001199649.14.3	PTK2	chr8	141799572	141900868	18	179.116
NM_001145769.10.2	XPC	chr3	14197834	14214562	18	179.116
NM_018202.5.3	MACO1	chr1	25775298	25783322	18	179.116
NM_001190214.3.2	PPIP5K1	chr15	43876555	43877090	18	179.116
NM_001261427.4.3	LPIN1	chr2	11905658	11907984	17	169.165
NM_016361.9.2	ACP6	chr1	147120047	147131890	17	169.165
NM_001184985.25.23	WNK1	chr12	1003727	1006847	17	169.165
NM_006420.7.6	ARFGEF2	chr20	47570092	47580435	17	169.165
NM_016655.6.5	GABPB1	chr15	50592985	50593565	17	169.165
NM_015382.22.18	HECTD1	chr14	31604077	31611158	17	169.165
NM_003901.7.3	SGPL1	chr10	72604229	72619256	17	169.165
NM_015208.8.4	ANKRD12	chr18	9204473	9221997	17	169.165
NM_080627.3.2	SOGA1	chr20	35457456	35467844	17	169.165
NM_001174117.39.37	DMXL2	chr15	51743841	51747425	17	169.165
NM_005819.7.4	STX6	chr1	180953812	180962561	17	169.165
NM_012426.8.5	SF3B3	chr16	70566381	70573110	17	169.165
NM_001286722.3.2	FAM120A	chr9	96233422	96238620	17	169.165
NM_012179.2.2	FBXO7	chr22	32874967	32875262	17	169.165
NR_026592.11.6	BMS1P4	chr10	75464743	75481262	17	169.165
NM_004546.3.2	NDUFB2	chr7	140402665	140404763	17	169.165
NM_030958.5.3	SLCO5A1	chr8	70650274	70674110	17	169.165
NM_001204478.5.2	BMPR2	chr17	15449098	15458678	17	169.165
NM_001080398.33.30	ECPAS	chr9	114148656	114154104	17	169.165
NM_003411.3.2	ZFY	chrY	2821949	2829687	17	169.165
NM_004272.5.2	HOMER1	chr5	78734832	78752841	17	169.165
NM_012255.17.15	XRN2	chr20	21321358	21327188	17	169.165
NM_145059.3.2	FUK	chr16	70497071	70497677	17	169.165
NM_024946.6.2	FAM192A	chr16	57197912	57207781	17	169.165
NM_014661.4.4	FAM53B	chr10	126370175	126370948	17	169.165
NM_002942.2.2	ROBO2	chr3	77147164	77147491	17	169.165
NM_001283032.12.10	SCFD1	chr14	31139461	31143203	17	169.165
NM_024294.3.2	C6orf106	chr6	34614377	34622556	16	159.214
NM_031431.20.17	COG3	chr13	46090277	46099186	16	159.214
NM_198850.9.5	PHLDB3	chr19	43998853	44002028	16	159.214
NM_016589.4.2	TIMMDC1	chr3	119219541	119222868	16	159.214
NM_017550.3.2	MIER2	chr19	334399	336173	16	159.214
NR_033872.8.2	PCBP1-AS1	chr2	70223817	70312756	16	159.214
NM_003010.7.2	MAP2K4	chr17	11958205	12016677	16	159.214
NM_001193515.4.2	SLC30A6	chr2	32399131	32409407	16	159.214
NM_020166.9.6	MCCC1	chr3	182769946	182789145	16	159.214
NM_017988.4.2	SCYL2	chr12	100676720	100691953	16	159.214
NM_015310.8.5	PSD3	chr8	18656804	18662408	16	159.214
NM_018079.14.10	SRBD1	chr2	45773870	45789895	16	159.214
NM_006375.6.3	ENOX2	chrX	129813515	129917664	16	159.214
NM_014899.10.7	RHOBTB3	chr5	95099211	95119667	16	159.214
NM_201559.3.3	FOXO3	chr6	108984657	108986092	16	159.214
NM_022365.8.4	DNAJC1	chr10	22171210	22209892	16	159.214
NM_002077.12.11	GOLGA1	chr9	127670655	127674305	16	159.214
NM_006939.14.14	SOS2	chr14	50616725	50616948	16	159.214
NM_015161.3.2	ARL6IP1	chr16	18809246	18810156	16	159.214
NM_001113411.5.3	FGGY	chr1	59805629	59844509	16	159.214
NM_001203246.9.6	GPBP1	chr5	56542126	56546968	16	159.214
NM_001037131.13.12	AGAP1	chr2	236839408	236877267	16	159.214
NM_005993.23.18	TBCD	chr17	80858526	80869665	16	159.214
NM_133645.9.8	MTO1	chr6	74190397	74191967	16	159.214
NM_014878.3.2	PUM3	chr9	2837179	2838517	16	159.214
NM_144708.22.15	ANKAR	chr2	190593385	190609514	16	159.214
NM_004901.12.9	ENTPD4	chr8	23291829	23297428	16	159.214
NM_001077206.4.2	SEC31A	chr4	83799882	83803093	16	159.214
NM_006693.3.2	CPSF4	chr7	99042411	99045896	16	159.214
NR_037926.17.15	SENP3-EIF4A1	chr17	7478436	7480483	16	159.214
NM_001145527.9.7	EHMT1	chr9	140646782	140652463	16	159.214
NM_153188.6.5	TNPO1	chr5	72157634	72161556	16	159.214
NM_178156.2.2	FUT8	chr14	66028054	66028484	16	159.214
NM_032217.22.17	ANKRD17	chr4	73984404	73991029	16	159.214
NM_001130528.25.22	SPAG9	chr17	49059884	49064598	15	149.263
NM_031431.19.17	COG3	chr13	46090277	46093229	15	149.263
NM_001494.6.2	GDI2	chr10	5827104	5842668	15	149.263
NM_000950.4.2	PRRG1	chrX	37245851	37285253	15	149.263
NM_005128.21.20	DOPEY2	chr21	37619814	37620866	15	149.263
NM_001122823.3.2	GTF3C5	chr9	135917473	135919313	15	149.263
NM_148176.6.2	PPIL2	chr22	22024201	22029404	15	149.263
NM_152493.8.7	ZNF362	chr1	33760537	33760906	15	149.263
NR_002453.11.5	SMG1P5	chr16	30299881	30311248	15	149.263
NM_007195.8.4	POLI	chr18	51804072	51813781	15	149.263
NM_021215.6.4	RPRD1B	chr20	36685933	36694658	15	149.263
NM_014899.7.4	RHOBTB3	chr5	95084036	95099324	15	149.263
NR_027946.15.14	ERC1	chr12	1399017	1481143	15	149.263
NM_001417.8.2	EIF4B	chr12	53410256	53421972	15	149.263
NM_001001976.6.2	ATE1	chr10	123661905	123683844	15	149.263
NM_002315.3.2	LMO1	chr11	8248521	8252051	15	149.263
NM_207303.5.2	ATRNL1	chr10	116879948	116889297	15	149.263
NM_005121.5.4	MED13	chr17	60111147	60112969	15	149.263
NM_001174080.9.8	CACNA1A	chr19	13443682	13445307	15	149.263
NM_001145348.5.3	KDM8	chr16	27224905	27227310	15	149.263
NM_022137.7.4	SMOC1	chr14	70442431	70461197	15	149.263
NM_005686.4.2	SOX13	chr1	204082042	204083733	15	149.263
NM_005174.8.3	ATP5F1C	chr10	7839009	7844817	15	149.263
NM_001114397.22.18	DHX36	chr3	153998367	154002776	15	149.263
NM_005898.6.3	CAPRIN1	chr11	34093272	34098189	15	149.263
NM_001254732.10.9	SPECC1L	chr22	24734353	24743144	15	149.263
NM_014282.5.2	HABP4	chr9	99220660	99233376	15	149.263
NM_001287757.6.3	DCUN1D4	chr4	52729602	52744020	15	149.263
NM_001083893.7.2	STRN3	chr14	31404368	31425448	15	149.263
NM_001115156.6.2	GDI2	chr10	5815804	5842668	15	149.263
NM_001098801.3.3	FAM210A	chr18	13681603	13682104	15	149.263
NM_002605.15.14	PDE8A	chr15	85657103	85658718	14	139.312
NM_018112.4.2	TMEM38B	chr9	108467877	108484902	14	139.312
NM_005498.9.7	AP1M2	chr19	10687873	10690534	14	139.312
NR_029388.5.2	PARGP1	chr10	51338276	51361910	14	139.312
NM_212554.4.2	EEF1AKMT2	chr10	126463243	126478907	14	139.312
NM_017714.8.5	TASP1	chr20	13539654	13568017	14	139.312
NM_001168221.9.6	C2CD6	chr2	202430451	202440049	14	139.312
NM_198920.9.4	UBE3D	chr6	83667030	83754378	14	139.312
NM_001142444.6.3	EDC3	chr15	74932806	74967483	14	139.312
NM_001130031.4.2	ZNF562	chr19	9768684	9771550	14	139.312
NM_004056.7.3	CA8	chr8	61135207	61178608	14	139.312
NM_012301.9.8	MAGI2	chr7	77973094	77975360	14	139.312
NM_015338.3.2	ASXL1	chr20	30954186	30956926	14	139.312
NM_001260.4.2	CDK8	chr13	26911703	26928017	14	139.312
NM_006095.24.20	ATP8A1	chr4	42505466	42546003	14	139.312
NM_152342.2.2	CDYL2	chr16	80718434	80719026	14	139.312
NM_001018039.9.5	SFMBT2	chr10	7285519	7327916	14	139.312
NM_003046.10.8	SLC7A2	chr8	17415803	17419619	14	139.312
NM_002473.17.6	MYH9	chr22	36701975	36718566	14	139.312
NM_207014.4.2	WDR78	chr1	67356836	67371058	14	139.312
NM_005131.11.8	THOC1	chr18	246323	254355	14	139.312
NM_000404.4.3	GLB1	chr3	33109721	33110462	14	139.312
NM_021222.5.4	PRUNE1	chr1	150997086	150998149	14	139.312
NM_001429.2.2	EP300	chr22	41513190	41513825	14	139.312
NM_012260.16.9	HACL1	chr3	15604864	15621552	14	139.312
NM_002336.2.2	LRP6	chr12	12397195	12397589	14	139.312
NM_001276471.8.7	CORO1C	chr12	109046047	109048186	14	139.312
NM_001184938.13.11	EPB41L5	chr2	120844746	120849237	14	139.312
NM_001042424.6.2	NSD2	chr4	1902352	1932497	14	139.312
NM_007159.14.12	SLMAP	chr3	57875767	57882659	14	139.312
NM_005711.9.7	EDIL3	chr5	83356118	83362425	14	139.312
NM_000332.8.8	ATXN1	chr6	16326624	16328701	14	139.312
NM_152924.5.2	ABHD2	chr15	89656955	89698765	14	139.312
NM_001009921.5.2	VPS8	chr3	184542332	184552530	14	139.312
NM_080683.7.6	PTPN13	chr4	87614739	87622954	14	139.312
NM_004824.2.2	CDYL	chr6	4891946	4892613	14	139.312
NM_007200.14.9	AKAP13	chr15	86182604	86213061	14	139.312
NR_033698.6.3	FNTA	chr8	42924697	42938323	14	139.312
NM_005160.13.4	GRK3	chr22	26057542	26091181	14	139.312
NM_007272.5.2	CTRC	chr1	15766795	15770050	14	139.312
NR_046462.5.2	FAM169A	chr5	74109664	74137504	14	139.312
NM_001080398.9.5	ECPAS	chr9	114195512	114206774	14	139.312
NM_017520.12.8	MPHOSPH8	chr13	20235837	20244503	14	139.312
NM_001142685.5.2	ARHGAP32	chr11	128963515	129034322	14	139.312
NM_001277335.8.3	RASA4B	chr7	102141145	102150739	14	139.312
NM_001282861.15.14	GON4L	chr1	155747412	155753880	14	139.312
NM_001001550.4.2	SPAG9	chr7	50737418	50771605	14	139.312
NM_003957.19.14	BRSK2	chr11	1471816	1480469	14	139.312
NM_001173540.5.2	BANP	chr16	88008653	88039871	14	139.312
NM_001116.8.7	ADCY9	chr16	4029116	4033441	14	139.312
NM_203364.15.12	CAPRIN1	chr11	34110941	34113603	13	129.361
NM_153816.6.2	SNX14	chr6	86275049	86284096	13	129.361
NM_144710.4.2	SEPTIN10	chr2	110342702	110350696	13	129.361
NM_001271.31.29	CHD2	chr15	93540186	93541851	13	129.361
NM_001146070.5.2	TDRD3	chr13	61013821	61041513	13	129.361
NM_004544.9.7	NDUFA10	chr2	240929490	240946787	13	129.361
NM_001244666.5.3	STX5	chr11	62594626	62595103	13	129.361
NM_001293.6.3	CLNS1A	chr11	77330650	77336863	13	129.361
NM_021961.3.3	TEAD1	chr11	12785725	12785981	13	129.361
NM_015194.14.12	MYO1D	chr17	31065270	31076024	13	129.361
NM_007118.11.9	TRIO	chr5	14316621	14336836	13	129.361
NM_001373.12.10	DNAH14	chr1	225195114	225226525	13	129.361
NM_001114636.5.2	FANCL	chr2	58449076	58459247	13	129.361
NM_152924.3.2	ABHD2	chr15	89656955	89659752	13	129.361
NM_016252.73.69	BIRC6	chr2	32822817	32836649	13	129.361
NM_020464.3.2	NHSL1	chr6	138794442	138817508	13	129.361
NM_001173539.4.2	BANP	chr16	88008653	88017865	13	129.361
NM_001184856.10.8	KLHDC4	chr16	87741955	87745049	13	129.361
NM_001144823.7.6	DENND4A	chr15	66030044	66031213	13	129.361
NM_015279.8.2	TBC1D30	chr12	65221614	65237265	13	129.361
NM_001184937.20.17	EPB41L5	chr2	120885263	120903865	13	129.361
NM_001099271.10.5	POC5	chr5	74981031	74998635	13	129.361
NM_001135726.6.5	HMBOX1	chr8	28866588	28876430	13	129.361
NM_000124.8.6	ERCC6	chr10	50701162	50714058	13	129.361
NM_001037633.4.3	SIL1	chr5	138456723	138463542	13	129.361
NM_014679.4.2	CEP57	chr11	95532395	95546753	13	129.361
NM_032380.10.7	GFM2	chr5	74041502	74046492	13	129.361
NM_001145547.6.4	RBM17	chr10	6146893	6150705	13	129.361
NM_003074.10.5	SMARCC1	chr3	47747898	47777616	13	129.361
NM_173812.16.12	DPY19L2	chr12	63987866	64002455	13	129.361
NM_001012761.4.4	RGMB	chr5	98115283	98115792	13	129.361
NM_024757.7.3	EHMT1	chr9	140611077	140646860	13	129.361
NM_003590.3.2	CUL3	chr2	225400244	225422573	13	129.361
NM_175625.8.7	RAB3IP	chr12	70193988	70195501	13	129.361
NM_014155.2.2	ZBTB44	chr11	130130750	130131824	13	129.361
NM_000635.15.14	RFX2	chr19	6001825	6002881	13	129.361
NM_181507.16.15	HPS5	chr11	18312988	18314523	13	129.361
NM_152416.8.3	NDUFAF6	chr8	96047681	96064458	13	129.361
NM_001190411.4.3	RPH3AL	chr17	169210	171206	13	129.361
NM_033116.8.2	NEK9	chr14	75580041	75590926	13	129.361
NM_018067.5.2	MAP7D1	chr1	36636571	36639079	13	129.361
NM_018967.11.10	SNTG1	chr8	51442736	51449368	13	129.361
NR_103510.10.6	PHYKPL	chr5	177649355	177652430	13	129.361
NM_005134.9.3	PPP4R1	chr18	9583114	9595100	13	129.361
NM_020385.4.3	REXO4	chr9	136277418	136278041	13	129.361
NM_004604.7.6	STX4	chr16	31049246	31049511	13	129.361
NM_030816.12.4	ANKRD13C	chr1	70736538	70781249	13	129.361
NM_006903.6.2	PPA2	chr4	106345352	106377902	13	129.361
NM_139025.22.20	ADAMTS13	chr9	136309983	136313849	13	129.361
NM_139057.10.8	ADAMTS17	chr15	100692816	100739628	13	129.361
NM_000937.10.9	POLR2A	chr17	7402357	7402810	12	119.41
NM_183387.8.2	EML5	chr14	89192884	89221015	12	119.41
NM_005632.3.2	CAPN15	chr16	583945	586142	12	119.41
NM_006662.27.26	SRCAP	chr16	30740286	30740893	12	119.41
NM_001096.17.16	ACLY	chr17	40043851	40048700	12	119.41
NM_006045.11.8	ATP9A	chr20	50290691	50307358	12	119.41
NM_018717.5.4	MAML3	chr4	140646904	140651821	12	119.41
NM_001146109.7.5	PTGR1	chr9	114341075	114348445	12	119.41
NM_016001.4.2	UTP18	chr17	49340634	49346265	12	119.41
NM_003959.31.19	HIP1R	chr12	123342648	123346061	12	119.41
NM_178835.8.6	ZNF827	chr4	146744573	146770713	12	119.41
NM_006854.4.3	KDELR2	chr7	6505701	6509385	12	119.41
NM_003922.25.22	HERC1	chr15	63998978	64008672	12	119.41
NM_014053.5.2	FLVCR1	chr1	213037066	213058738	12	119.41
NM_016258.4.4	YTHDF2	chr1	29068914	29070498	12	119.41
NM_021090.12.3	MTMR3	chr22	30366964	30405118	12	119.41
NM_005160.15.8	GRK3	chr22	26070403	26100176	12	119.41
NM_015565.18.15	LTN1	chr21	30324481	30329798	12	119.41
NR_024127.3.2	SNHG12	chr1	28907071	28907741	12	119.41
NM_024757.18.17	EHMT1	chr9	140693264	140695436	12	119.41
NM_021032.3.2	FGF12	chr3	192053149	192078327	12	119.41
NM_012154.15.14	AGO2	chr8	141551262	141554402	12	119.41
NM_152624.8.2	DCP2	chr5	112321531	112339774	12	119.41
NM_032847.4.4	C8orf76	chr8	124243539	124243997	12	119.41
NM_003922.30.22	HERC1	chr15	63986162	64008672	12	119.41
NM_033419.3.2	PGAP3	chr17	37840849	37842272	12	119.41
NM_012203.4.2	GRHPR	chr9	37424841	37426651	12	119.41
NR_021485.15.7	EGFEM1P	chr3	168509989	168542713	12	119.41
NM_001247988.8.2	MIA2	chr14	39746137	39764233	12	119.41
NM_001130110.2.2	SETBP1	chr18	42281139	42281797	12	119.41
NM_001007527.11.2	LMBRD2	chr5	36116561	36143508	12	119.41
NM_144973.7.6	DENND5B	chr12	31595708	31600703	12	119.41
NM_015137.5.2	EFR3A	chr8	132952745	132962337	12	119.41
NM_014753.5.4	BMS1	chr10	43282615	43285959	12	119.41
NM_001129993.10.6	KIAA1841	chr2	61304054	61315603	12	119.41
NM_001003700.6.3	RREB1	chr6	7181356	7189555	12	119.41
NM_002945.5.2	RPA1	chr17	1746096	1756483	12	119.41
NM_001013843.5.3	SLTM	chr15	59204761	59209198	12	119.41
NM_001247.5.4	ENTPD6	chr20	25190484	25194042	12	119.41
NM_017935.10.8	BANK1	chr4	102942670	102951422	12	119.41
NM_015204.6.2	THSD7A	chr7	11581045	11676588	12	119.41
NM_016213.12.9	TRIP4	chr15	64710739	64737307	12	119.41
NM_015188.3.2	TBC1D12	chr10	96201652	96234540	12	119.41
NM_001135147.6.3	SLC39A8	chr4	103225473	103236987	12	119.41
NM_004717.3.2	DGKI	chr7	137363302	137374748	12	119.41
NM_001144823.5.3	DENND4A	chr15	66034052	66048810	12	119.41
NM_007214.8.3	SEC63	chr6	108230130	108246136	12	119.41
NM_021117.11.5	CRY2	chr11	45883610	45893784	12	119.41
NM_001286707.4.2	RMDN1	chr8	87498712	87519341	12	119.41
NM_017714.7.5	TASP1	chr20	13550153	13568017	12	119.41
NR_024054.3.2	SMA4	chr5	69515744	69517842	12	119.41
NM_002973.14.12	ATXN2	chr12	111947352	111948386	12	119.41
NM_018091.14.11	ELP3	chr8	28013458	28019595	12	119.41
NR_027948.11.8	ERC1	chr12	1289705	1299218	12	119.41
NM_032504.28.24	UNC80	chr2	210742677	210769689	12	119.41
NM_001284401.6.4	TAMM41	chr3	11850990	11871338	12	119.41
NM_001282856.2.2	GON4L	chr1	155823066	155823597	12	119.41
NM_152244.5.3	SNX11	chr17	46189392	46190763	12	119.41
NM_002269.8.5	KPNA5	chr6	117019866	117037481	12	119.41
NM_015013.8.3	KDM1A	chr1	23376879	23385660	12	119.41
NM_017794.17.14	FOCAD	chr9	20819794	20823114	12	119.41
NM_153050.5.3	MTMR3	chr22	30366964	30375041	12	119.41
NM_173515.4.2	CNKSR3	chr6	154762425	154771392	12	119.41
NM_001503.20.19	GPLD1	chr6	24445773	24446059	12	119.41
NM_000158.12.10	GBE1	chr3	81627075	81635341	11	109.459
NM_013449.18.14	BAZ2A	chr12	56997142	56999111	11	109.459
NM_001244766.4.2	MOB1B	chr4	71816416	71835741	11	109.459
NM_001199649.16.11	PTK2	chr8	141771263	141813749	11	109.459
NM_001130142.7.3	VWA5A	chr11	123988203	123989796	11	109.459
NM_173549.2.2	ERICH5	chr8	99101303	99102257	11	109.459
NM_001142568.9.4	BBX	chr3	107429298	107466886	11	109.459
NM_001987.5.5	ETV6	chr12	12022357	12022903	11	109.459
NM_006828.13.11	ASCC3	chr6	101163337	101173579	11	109.459
NM_001293.6.2	CLNS1A	chr11	77330650	77340944	11	109.459
NM_005486.12.4	TOM1L1	chr17	52990026	53024673	11	109.459
NM_004964.6.5	HDAC1	chr1	32792539	32793278	11	109.459
NM_001093.46.40	ACACB	chr12	109687788	109696913	11	109.459
NM_016121.7.4	KCTD3	chr1	215749243	215752480	11	109.459
NM_183381.8.2	RNF13	chr3	149563797	149639014	11	109.459
NM_001380.10.2	DOCK1	chr10	128768965	128798571	11	109.459
NM_005095.15.8	ZMYM4	chr1	35846859	35855699	11	109.459
NM_032663.7.4	USP30	chr12	109505328	109511337	11	109.459
NM_022458.5.4	LMBR1	chr7	156589082	156619438	11	109.459
NM_001130022.3.2	ZNF680	chr7	64004084	64004810	11	109.459
NM_002792.4.2	PSMA7	chr20	60714130	60716000	11	109.459
NM_004747.5.4	DLG5	chr10	79613111	79614128	11	109.459
NM_006321.3.2	ARIH2	chr3	48960180	48965246	11	109.459
NM_015103.5.3	PLXND1	chr3	129304794	129305562	11	109.459
NM_153341.3.2	RNF19B	chr1	33413822	33415375	11	109.459
NM_004770.2.2	KCNB2	chr8	73479876	73480548	11	109.459
NM_001281435.10.3	MAP2K4	chr17	11958205	12032604	11	109.459
NM_001003795.11.4	GTF2IRD2B	chr7	74536691	74552657	11	109.459
NM_016447.10.3	MPP6	chr7	24663284	24708279	11	109.459
NM_001634.4.2	AMD1	chr6	111208707	111211559	11	109.459
NM_001681.15.14	ATP2A2	chr12	110778463	110780253	11	109.459
NM_004996.19.18	ABCC1	chr16	16180680	16184445	11	109.459
NM_015078.5.2	MCF2L2	chr3	183056587	183107567	11	109.459
NM_015210.4.3	MTCL1	chr18	8718421	8720494	11	109.459
NM_003753.9.8	EIF3D	chr22	36914809	36915584	11	109.459
NR_023386.6.6	CROCCP3	chr1	16812920	16813156	11	109.459
NM_015025.10.10	MYT1L	chr2	1926063	1927035	11	109.459
NM_001178088.4.3	SYNJ2	chr6	158454486	158464431	11	109.459
NM_001201338.4.3	SAFB	chr19	5641604	5641957	11	109.459
NM_001293.4.2	CLNS1A	chr11	77336007	77340944	11	109.459
NM_001098272.8.3	HMGCS1	chr5	43294157	43299077	11	109.459
NM_172070.5.2	UBR3	chr2	170728745	170735084	11	109.459
NM_144643.9.6	SCLT1	chr4	129913321	129925031	11	109.459
NM_001003700.6.2	RREB1	chr6	7176887	7189555	11	109.459
NM_005047.4.2	PSMD5	chr9	123593608	123595734	11	109.459
NM_020732.4.2	ARID1B	chr6	157150360	157222659	11	109.459
NM_015955.5.2	MEMO1	chr2	32142994	32168452	11	109.459
NM_001267843.9.6	CLOCK	chr4	56336883	56345866	11	109.459
NM_015285.16.15	WDR7	chr18	54423813	54426184	11	109.459
NM_016447.6.2	MPP6	chr7	24659670	24690331	11	109.459
NM_032256.5.4	TMEM117	chr12	44537327	44605170	11	109.459
NM_015622.8.5	CCZ1	chr7	5941287	5949747	11	109.459
NM_003638.25.22	ITGA8	chr10	15614209	15634303	11	109.459
NM_017651.26.22	AHI1	chr6	135621637	135716034	11	109.459
NM_174952.5.2	STPG2	chr4	99027103	99055610	11	109.459
NM_001040158.4.3	H2AFY	chr5	134705095	134705832	11	109.459
NM_001172746.18.14	SEC23B	chr20	18523662	18535034	11	109.459
NM_053002.41.39	MED12L	chr3	151129065	151134210	11	109.459
NM_020120.3.2	UGGT1	chr2	128855002	128861588	11	109.459
NR_027774.3.3	PLEKHM1	chr17_ctg5_hap1	167528	168155	11	109.459
NM_001184747.5.2	PAFAH1B2	chr11	117023156	117034608	11	109.459
NM_018167.3.2	BTBD7	chr14	93760203	93762503	11	109.459
NM_022892.7.5	NAIP	chr5	70294550	70297970	11	109.459
NM_015571.19.19		chr6	76412360	76412788	11	109.459
NM_177424.3.2	STX12	chr1	28116072	28120143	11	109.459
NR_003504.7.5	GUSBP2	chr6	26846478	26853222	11	109.459
NM_001135095.3.2	FNDC3B	chr3	171830241	171851336	11	109.459
NM_001042492.5.2	NF1	chr17	29483000	29497015	11	109.459
NM_016026.6.3	RDH11	chr14	68151731	68159310	11	109.459
NM_197972.10.7	NME7	chr1	169199955	169256646	11	109.459
NM_152896.8.6	UHRF2	chr9	6477621	6482099	11	109.459
NM_001080481.13.10	USP45	chr6	99912479	99916494	11	109.459
NM_001242767.21.8	MTHFD1L	chr6	151226785	151331094	11	109.459
NM_003074.6.2	SMARCC1	chr3	47770514	47814426	11	109.459
NM_006070.6.5	TFG	chr3	100451351	100455560	11	109.459
NM_001168618.9.3	IFT46	chr11	118422500	118430579	11	109.459
NM_001242309.9.7	PITRM1	chr10	3201105	3202522	11	109.459
NM_002830.9.2	PTPN4	chr2	120567412	120643458	11	109.459
NM_001190992.6.2	SLC33A1	chr3	155545970	155560408	11	109.459
NM_001284382.8.2	UBE2Q2	chr15	76146726	76175765	11	109.459
NM_001256126.8.5	CERS6	chr2	169547543	169574488	11	109.459
NM_003253.17.13	TIAM1	chr21	32537278	32575328	11	109.459
NM_015132.9.6	SNX13	chr7	17908029	17915413	11	109.459
NM_020774.12.2	MIB1	chr18	19345732	19399607	11	109.459
NM_001001671.9.4	MAP3K15	chrX	19443648	19482524	11	109.459
NM_020205.6.5	OTUD7B	chr1	149936146	149937803	10	99.5086
NM_007124.32.28	UTRN	chr6	144808683	144814592	10	99.5086
NM_152519.2.2	KANSL1L	chr2	211018218	211019335	10	99.5086
NM_002238.6.2	KCNH1	chr1	211192205	211280719	10	99.5086
NR_024054.4.2	SMA4	chr5	69493081	69517842	10	99.5086
NM_018993.4.1	RIN2	chr20	19870209	19941455	10	99.5086
NM_033001.11.7	GTF2I	chr7	74119495	74131270	10	99.5086
NM_053067.3.2	UBQLN1	chr9	86297865	86301070	10	99.5086
NM_020883.2.2	ZSWIM5	chr1	45553552	45553909	10	99.5086
NR_026899.10.5	ARHGAP27P1-BPTFP1-KP	chr17	62750122	62758828	10	99.5086
NM_001690.5.2	ATP6V1A	chr3	113497587	113503680	10	99.5086
NM_014801.12.9	PCNX2	chr1	233353644	233372726	10	99.5086
NM_006987.7.6	RPH3AL	chr17	96901	131645	10	99.5086
NM_016551.7.6	TM7SF3	chr12	27135705	27143560	10	99.5086
NM_020806.11.9	GPHN	chr14	67431907	67525503	10	99.5086
NM_173206.11.3	PIAS2	chr18	44407921	44444211	10	99.5086
NM_153816.19.17	SNX14	chr6	86239909	86246642	10	99.5086
NM_194281.4.2	INO80C	chr18	33058245	33060527	10	99.5086
NM_006310.21.20		chr17	45695715	45696530	10	99.5086
NM_001242713.4.2	LOC100289561	chr7	102006420	102016769	10	99.5086
NM_013365.9.8	GGA1	chr22	38019333	38019640	10	99.5086
NM_001039709.7.4	CBFA2T2	chr20	32207322	32216241	10	99.5086
NM_004969.11.2	IDE	chr10	94264550	94297307	10	99.5086
NM_014856.8.6	DENND4B	chr1	153913706	153914589	10	99.5086
NM_005245.2.2	FAT1	chr4	187627716	187630999	10	99.5086
NM_001003891.8.7	MED15	chr22	20920753	20922918	10	99.5086
NM_001288966.6.3	CEP70	chr3	138289159	138291774	10	99.5086
NM_001098638.4.2	RNF169	chr11	74500670	74528759	10	99.5086
NM_001097615.4.2	POLR2J3	chr7	102207443	102210371	10	99.5086
NR_015410.7.7	CASC15	chr6	22020567	22020771	10	99.5086
NM_002438.8.4	MRC1	chr10	17875673	18142053	10	99.5086
NM_152523.7.3	CCNYL1	chr2	208589523	208605430	10	99.5086
NM_006759.3.2	UGP2	chr2	64083439	64085070	10	99.5086
NM_003596.2.2	TPST1	chr7	65705311	65706257	10	99.5086
NM_013236.9.3	ATXN10	chr22	46088875	46136418	10	99.5086
NM_014972.9.6	TCF25	chr16	89958600	89962491	10	99.5086
NM_001166133.20.15	FRAS1	chr4	79229219	79258971	10	99.5086
NM_152415.11.2	VPS37A	chr8	17123415	17143936	10	99.5086
NM_005829.4.2	AP3S2	chr15	90414706	90432372	10	99.5086
NR_033404.15.14	BMP1	chr8	22054192	22054933	10	99.5086
NM_012424.5.3	RPS6KC1	chr1	213251037	213290752	10	99.5086
NR_073557.21.20	CDK5RAP2	chr9	123215733	123220900	10	99.5086
NM_018130.10.2	SHQ1	chr3	72842066	72893574	10	99.5086
NM_021629.8.4	GNB4	chr3	179131199	179137293	10	99.5086
NM_005686.7.5	SOX13	chr1	204085634	204086835	10	99.5086
NM_006904.52.50	PRKDC	chr8	48765233	48767934	10	99.5086
NM_015306.63.56	USP24	chr1	55541129	55551711	10	99.5086
NM_006901.2.2	MYO9A	chr15	72338064	72338975	10	99.5086
NM_003193.15.12	TBCE	chr1	235600636	235606226	10	99.5086
NM_001261410.9.8	BCAR3	chr1	94032835	94033408	10	99.5086
NM_003940.5.2	USP13	chr3	179399665	179424864	10	99.5086
NM_022733.4.2	SMAP2	chr1	40872407	40875507	10	99.5086
NM_020819.19.16	FAM135A	chr6	71242862	71248104	10	99.5086
NM_005445.20.19	SMC3	chr10	112356155	112358048	10	99.5086
NM_001802.4.3	CDR2	chr16	22360599	22361170	10	99.5086
NM_006255.9.3	PRKCH	chr14	61909828	61924397	10	99.5086
NM_014972.12.6	TCF25	chr16	89958600	89967202	10	99.5086
NM_006045.11.10	ATP9A	chr20	50290691	50292747	10	99.5086
NM_001206654.15.11	NCOR2	chr12	124904502	124915333	10	99.5086
NM_005747.4.3	CELA3A	chr1	22331939	22332289	10	99.5086
NM_053067.6.5	UBQLN1	chr9	86292641	86293514	10	99.5086
NM_001031835.8.3	PHKB	chr16	47531309	47581459	10	99.5086
NM_138729.6.2	ST7L	chr1	113134146	113159517	10	99.5086
NM_017629.17.14	AGO4	chr1	36306765	36316654	10	99.5086
NM_001195100.2.1	PTP4A2	chr1	32381495	32385259	10	99.5086
NM_017651.26.24	AHI1	chr6	135621637	135644462	10	99.5086
NM_001288989.2.2	PLCE1	chr10	95790439	95792009	10	99.5086
NM_001112720.11.8	LIMCH1	chr4	41663436	41673611	10	99.5086
NM_001109938.4.3	C6orf136	chr6_ssto_hap7	1951050	1951523	10	99.5086
NM_001079877.5.3	RASA4	chr7	102246304	102249901	10	99.5086
NR_027946.14.14	ERC1	chr12	1399017	1399178	10	99.5086
NM_020728.13.9	ESYT2	chr7	158552176	158557544	10	99.5086
NM_178234.6.2	TUSC3	chr8	15480588	15531345	10	99.5086
NM_020978.7.2	AMY2B	chr1	104108056	104117015	10	99.5086
NM_006608.14.5	PHTF1	chr1	114246702	114269196	10	99.5086
NM_178140.5.3	PDZD2	chr5	31995681	32010588	10	99.5086
NM_015950.6.3	MRPL2	chr6	43023282	43024183	10	99.5086
NM_052956.11.10	ACSM1	chr16	20636744	20638638	10	99.5086
NM_080282.38.29	ABCA10	chr17	67146124	67153064	10	99.5086
NM_022918.4.2	TMEM135	chr11	86778735	86802437	10	99.5086
NM_005646.12.10	TARBP1	chr1	234582548	234586312	10	99.5086
NM_015015.5.2	KDM4B	chr19	5016267	5041262	10	99.5086
NM_001201483.4.2	ENO1	chr1	8926337	8928116	10	99.5086
NM_017635.10.2	KMT5B	chr11	67934448	67957619	10	99.5086
NM_006987.6.2	RPH3AL	chr17	131558	183725	10	99.5086
NM_018989.11.10	RBM27	chr5	145634505	145638156	10	99.5086
NM_005465.11.8	AKT3	chr1	243708811	243736350	10	99.5086
NM_001244190.23.22	KIAA0586	chr14	58949230	58953884	10	99.5086
NM_033115.21.18	TBCK	chr4	107092251	107133992	10	99.5086
NM_001969.10.5	EIF5	chr14	103803013	103806140	10	99.5086
NM_004184.10.8	WARS	chr14	100803398	100809724	10	99.5086
NM_001286531.4.2	RAD9B	chr12	110941610	110944498	10	99.5086
NM_173797.13.6	PAPD4	chr5	78936673	78964851	10	99.5086
NM_001042475.5.3	CEP85L	chr6	118832460	118887479	10	99.5086
NR_027033.3.2	MIRLET7BHG	chr22	46493805	46494438	10	99.5086
NM_015132.9.2	SNX13	chr7	17908029	17937069	10	99.5086
NM_001242307.22.19	PITRM1	chr10	3186483	3189929	10	99.5086
NM_152716.18.16	PATL1	chr11	59406520	59410508	10	99.5086
NM_198531.7.2	ATP9B	chr18	76856475	76914555	10	99.5086
NM_015057.38.34	MYCBP2	chr13	77745626	77754453	10	99.5086
NM_001128172.8.2	PAK3	chrX	110385323	110416309	10	99.5086
NM_001931.8.6	DLAT	chr11	111907996	111914257	10	99.5086
NM_014478.4.2	CRCP	chr7	65592690	65599361	10	99.5086
NM_001100399.21.18	PDS5A	chr4	39874605	39881453	10	99.5086
NM_203364.15.13	CAPRIN1	chr11	34111725	34113603	9	89.5578
NM_170606.16.15	KMT2C	chr7	151932901	151935911	9	89.5578
NM_130906.3.2	PPIL3	chr2	201750420	201752408	9	89.5578
NM_152420.3.2	CARNMT1	chr9	77631183	77632364	9	89.5578
NM_018691.4.2	FAM114A2	chr5	153413350	153414527	9	89.5578
NR_024448.10.8	GUSBP11	chr22	24025911	24037704	9	89.5578
NM_002647.15.12	PIK3C3	chr18	39595439	39609405	9	89.5578
NM_004713.16.11	NEMF	chr14	50292584	50298079	9	89.5578
NR_073518.4.2	SEC11A	chr15	85223943	85234875	9	89.5578
NM_014873.6.3	LPGAT1	chr1	211952259	211966532	9	89.5578
NM_001287136.4.3	CDK14	chr7	90376995	90419967	9	89.5578
NM_004136.11.9	IREB2	chr15	78768529	78775776	9	89.5578
NM_080650.8.4	DPH6	chr15	35665721	35747021	9	89.5578
NM_015092.60.58	SMG1	chr16	18826496	18827851	9	89.5578
NM_144970.6.3	CXorf38	chrX	40489865	40498380	9	89.5578
NM_025147.3.2	COQ10B	chr2	198324655	198327455	9	89.5578
NM_001518.19.18	GTF2I	chr7	74157787	74159280	9	89.5578
NM_012102.9.4	RERE	chr1	8568685	8684439	9	89.5578
NM_006045.9.5	ATP9A	chr20	50305602	50314021	9	89.5578
NM_017553.18.13	INO80	chr15	41347444	41362745	9	89.5578
NM_016107.17.13	ZFR	chr5	32379220	32388780	9	89.5578
NM_015308.4.3	FNBP4	chr11	47774467	47776216	9	89.5578
NM_001112741.2.2	KCNC1	chr11	17793211	17794145	9	89.5578
NM_001014380.9.5	KATNAL1	chr13	30801548	30815223	9	89.5578
NM_018489.6.4	ASH1L	chr1	155385534	155429689	9	89.5578
NM_016252.73.72	BIRC6	chr2	32832521	32836649	9	89.5578
NM_001039479.15.9	AREL1	chr14	75136351	75140814	9	89.5578
NM_001146320.4.2	GRAMD2B	chr5	125801117	125809060	9	89.5578
NM_000274.4.2	OAT	chr10	126097110	126100769	9	89.5578
NM_001195799.9.8	LDLR	chr19	11223953	11224438	9	89.5578
NM_006565.4.3	CTCF	chr16	67644726	67646024	9	89.5578
NM_005134.4.3	PPP4R1	chr18	9593765	9595100	9	89.5578
NM_032368.6.4	LZIC	chr1	9991948	9994918	9	89.5578
NM_005486.12.11	TOM1L1	chr17	53016284	53024673	9	89.5578
NM_032167.14.12	SNX29	chr16	12220489	12293540	9	89.5578
NM_002830.18.14	PTPN4	chr2	120689999	120704150	9	89.5578
NM_001287757.8.3	DCUN1D4	chr4	52729602	52758017	9	89.5578
NM_153045.8.6	TMEM268	chr9	117396047	117401006	9	89.5578
NM_018706.12.7	DHTKD1	chr10	12136071	12150014	9	89.5578
NM_013233.14.9	STK39	chr2	168920009	168986268	9	89.5578
NM_024813.12.9	RPAP2	chr1	92798947	92846430	9	89.5578
NM_020409.6.3	MRPL47	chr3	179310431	179319578	9	89.5578
NM_001037872.3.2	REV1	chr2	100078957	100081447	9	89.5578
NM_020935.6.2	USP37	chr2	219414531	219427536	9	89.5578
NM_021129.8.3	PPA1	chr10	71968960	71978573	9	89.5578
NM_000051.37.35	ATM	chr11	108172374	108175579	9	89.5578
NM_022574.3.2	GIGYF1	chr7	100285410	100285733	9	89.5578
NM_138356.4.3	SHF	chr15	45467416	45470504	9	89.5578
NM_015001.3.2	SPEN	chr1	16199310	16203173	9	89.5578
NM_001251905.4.2	APPL2	chr12	105610846	105623001	9	89.5578
NM_000635.6.5	RFX2	chr19	6026173	6040252	9	89.5578
NM_022458.4.2	LMBR1	chr7	156619298	156629579	9	89.5578
NR_037909.9.3	ARHGAP19-SLIT1	chr10	98994973	99024663	9	89.5578
NM_198549.5.2	MIGA1	chr1	78248922	78272786	9	89.5578
NM_001835.27.24	CLTCL1	chr22	19178815	19187352	9	89.5578
NM_005993.19.15	TBCD	chr17	80842020	80861354	9	89.5578
NM_032012.14.10	TMEM245	chr9	111812562	111826847	9	89.5578
NM_005761.4.2	PLXNC1	chr12	94562928	94580249	9	89.5578
NM_018155.6.4	SLC25A36	chr3	140681968	140692847	9	89.5578
NM_001101801.20.17	FAM13B	chr5	137278563	137284873	9	89.5578
NM_004774.13.10	MED1	chr17	37579579	37584043	9	89.5578
NM_024764.7.5	CATSPERB	chr14	92170895	92185822	9	89.5578
NM_001267595.5.3	SENP1	chr12	48482583	48491907	9	89.5578
NM_020919.8.5	ALS2	chr2	202614434	202622482	9	89.5578
NM_152360.4.2	ZNF573	chr19	38262203	38264391	9	89.5578
NM_001193513.14.10	SLC30A6	chr2	32422412	32434630	9	89.5578
NM_001198843.2.2	RBM4	chr11	66407170	66407594	9	89.5578
NM_138270.18.15	ATRX	chrX	76888694	76891547	9	89.5578
NM_020845.4.3	PITPNM2	chr12	123497159	123498589	9	89.5578
NM_002750.4.1	MAPK8	chr10	49609654	49618211	9	89.5578
NM_144596.14.9	TTC8	chr14	89319314	89338796	9	89.5578
NM_001286199.7.3	SCAF8	chr6	155095122	155116273	9	89.5578
NM_019004.5.2	ANKIB1	chr7	91924202	91957214	9	89.5578
NM_001244580.45.44	TRRAP	chr7	98556966	98559097	9	89.5578
NM_005934.4.2	MLLT1	chr19	6230580	6270770	9	89.5578
NM_005659.4.2	UFD1	chr22	19459209	19463125	9	89.5578
NM_015889.5.3	MED15	chr22	20905722	20909435	9	89.5578
NM_005778.9.4	RBM5	chr3	50131152	50142575	9	89.5578
NM_003400.4.2	XPO1	chr2	61749745	61761038	9	89.5578
NM_001001976.11.2	ATE1	chr10	123549683	123683844	9	89.5578
NM_001142936.11.8	DAGLB	chr7	6452441	6456552	9	89.5578
NM_004200.5.5	SYT7	chr11	61295386	61295657	9	89.5578
NM_020820.5.2	PREX1	chr20	47342826	47364417	9	89.5578
NM_001380.27.2	DOCK1	chr10	128768965	128926028	9	89.5578
NM_014423.13.12	AFF4	chr5	132227855	132228810	9	89.5578
NM_001005242.5.2	PKP2	chr12	33003699	33031966	9	89.5578
NM_001080541.2.2	MGA	chr15	41961025	41962156	9	89.5578
NM_015354.22.4	NUP188	chr9	131718628	131749154	9	89.5578
NM_001190412.6.3	BCAT2	chr17	96901	177370	9	89.5578
NM_199263.3.3	THSD1	chr13	52971366	52972329	9	89.5578
NM_207303.18.10	ATRNL1	chr10	117001359	117075246	9	89.5578
NM_031953.5.2	SNX25	chr4	186168447	186188309	9	89.5578
NM_025090.16.16	USP36	chr17	76799466	76800060	9	89.5578
NM_000818.16.4	GAD2	chr10	26507971	26589924	9	89.5578
NM_153816.7.2	SNX14	chr6	86267693	86284096	9	89.5578
NM_001287061.7.4	RABGEF1	chr7	66248661	66264401	9	89.5578
NM_015278.8.3	SASH1	chr6	148761319	148808851	9	89.5578
NM_207113.7.6	SLC37A3	chr7	140055467	140058585	9	89.5578
NM_001145261.6.3	NCOA4	chr10	51579127	51581378	9	89.5578
NM_006724.3.2	MAP3K4	chr6	161455290	161471011	9	89.5578
NM_130842.4.3	PTPRN2	chr7	157985018	157997965	9	89.5578
NM_183421.5.3	FBXO25	chr8	381340	385707	9	89.5578
NM_000081.11.9	LYST	chr1	235956802	235964397	9	89.5578
NM_001256310.14.12	GLS	chr2	191792031	191796363	9	89.5578
NM_207299.4.2	PLPPR1	chr9	103947731	104048518	9	89.5578
NM_001244710.18.14	GFPT1	chr2	69555402	69565697	9	89.5578
NM_182587.46.43	UNC80	chr2	210805944	210810667	9	89.5578
NM_032435.5.2	MAP3K21	chr1	233482187	233498039	9	89.5578
NM_001286278.17.12	TUBGCP3	chr13	113170753	113181798	9	89.5578
NM_015171.8.7	XPO6	chr16	28163979	28167848	9	89.5578
NM_000081.19.14	LYST	chr1	235937141	235950673	9	89.5578
NM_003388.3.2	CLIP2	chr7	73731809	73753334	9	89.5578
NM_005465.4.1	AKT3	chr1	243809194	244006584	9	89.5578
NM_025176.13.10	NINL	chr20	25469879	25477439	9	89.5578
NM_006726.45.42	LRBA	chr4	151388824	151412187	9	89.5578
NM_213662.4.2	STAT3	chr17	40497576	40500557	9	89.5578
NM_001134742.16.15	SLC4A4	chr4	72352664	72363409	9	89.5578
NM_194298.3.2	SLC16A9	chr10	61432527	61444085	9	89.5578
NM_015565.3.2	LTN1	chr21	30358459	30359255	9	89.5578
NM_014991.24.18	WDFY3	chr4	85707131	85719261	9	89.5578
NM_001284240.6.4	CCSER2	chr10	86177526	86198463	9	89.5578
NM_032221.3.2	CHD6	chr20	40161688	40179999	9	89.5578
NM_001040092.8.4	ENPP2	chr8	120628504	120633759	9	89.5578
NM_207122.7.2	EXT2	chr11	44129232	44151688	9	89.5578
NM_198896.6.4	RAB6A	chr11	73418464	73429763	9	89.5578
NM_138731.10.8	MIPOL1	chr14	37754522	37777724	9	89.5578
NM_017752.14.13	TBC1D8B	chrX	106096750	106097526	9	89.5578
NM_006874.6.2	ELF2	chr4	139981477	139994721	9	89.5578
NM_014673.5.2	EMC2	chr8	109462051	109468159	8	79.6069
NM_003183.11.8	ADAM17	chr2	9650107	9661445	8	79.6069
NM_020840.7.2	FNIP2	chr4	159747067	159756628	8	79.6069
NM_015188.9.6	TBC1D12	chr10	96259977	96271411	8	79.6069
NM_000191.5.2	HMGCL	chr1	24140679	24147083	8	79.6069
NM_015313.36.30	ARHGEF12	chr11	120339996	120348235	8	79.6069
NM_013255.12.9	MKLN1	chr7	131113791	131130662	8	79.6069
NM_006092.5.4	NOD1	chr7	30494752	30496658	8	79.6069
NM_001270660.21.20	MARCHF6	chr5	10415599	10417516	8	79.6069
NM_144618.7.2	GABPB2	chr1	151060665	151079698	8	79.6069
NM_019095.5.4	CRLS1	chr20	6011930	6012726	8	79.6069
NM_003473.12.10	STAM	chr10	17746429	17747740	8	79.6069
NM_000081.12.9	LYST	chr1	235954998	235964397	8	79.6069
NM_001033551.9.7	TOM1L2	chr17	17769609	17772787	8	79.6069
NM_194429.9.7	FGFR1OP	chr6	167435896	167440103	8	79.6069
NM_014924.7.5	ATG14	chr14	55847290	55852814	8	79.6069
NM_020340.10.10	ARFGEF3	chr6	138576572	138576906	8	79.6069
NM_002541.9.7	OGDH	chr7	44714009	44715748	8	79.6069
NM_053052.2.2	SNAP47	chr1	227935392	227935934	8	79.6069
NM_000841.6.4	GRM4	chr6	34024320	34029805	8	79.6069
NM_032410.9.7	HOOK3	chr8	42812236	42819617	8	79.6069
NM_006267.23.13	RANBP2	chr2	109369453	109389502	8	79.6069
NM_001376.64.63	DYNC1H1	chr14	102506572	102507010	8	79.6069
NM_018145.6.5	RMDN3	chr15	41036244	41037457	8	79.6069
NM_014676.7.4	PUM1	chr1	31465236	31479949	8	79.6069
NM_024874.6.4	KIAA0319L	chr1	35936463	35944813	8	79.6069
NM_001159969.6.3	EPS15	chr1	51868106	51874004	8	79.6069
NM_020883.6.2	ZSWIM5	chr1	45508890	45553909	8	79.6069
NM_001010924.3.2	FAM171A1	chr10	15317853	15326104	8	79.6069
NM_003428.4.3	ZNF84	chrUn_gl000223	57230	58124	8	79.6069
NM_018317.8.5	TBC1D19	chr4	26638832	26661329	8	79.6069
NM_031407.29.24	HUWE1	chrX	53627077	53635870	8	79.6069
NM_175852.6.5	TXLNA	chr1	32653554	32655850	8	79.6069
NM_003607.5.2	CDC42BPA	chr1	227381486	227441856	8	79.6069
NM_144997.13.9	FLCN	chr17	17118298	17122523	8	79.6069
NM_005981.3.2	TSPAN31	chr12	58139527	58140039	8	79.6069
NM_030755.7.2	TMX1	chr14	51710573	51716483	8	79.6069
NM_002482.5.3	NASP	chr1	46067926	46072263	8	79.6069
NM_001282881.14.3	RIMS2	chr8	104922548	105001649	8	79.6069
NM_005339.6.2	UBE2K	chr4	39739039	39779430	8	79.6069
NM_012197.19.14	RABGAP1	chr9	125827626	125839041	8	79.6069
NR_024460.7.4	CCDC66	chr3	56597711	56605330	8	79.6069
NM_006216.3.2	SERPINE2	chr2	224862831	224866639	8	79.6069
NM_016429.6.3	COPZ2	chr17	46109521	46111310	8	79.6069
NM_174937.3.2	TCERG1L	chr10	133106473	133107562	8	79.6069
NM_138363.12.6	CEP95	chr17	62515438	62525545	8	79.6069
NM_006094.12.11	DLC1	chr8	12945995	12947979	8	79.6069
NM_000461.4.2	THRB	chr3	24231564	24378862	8	79.6069
NM_030938.7.2	VMP1	chr17	57808781	57851246	8	79.6069
NM_001270384.7.3	MIGA1	chr1	78267015	78280916	8	79.6069
NM_182943.7.2	PLOD2	chr3	145820541	145842016	8	79.6069
NM_015355.8.4	SUZ12	chr17	30274635	30303633	8	79.6069
NM_004293.3.2	GDA	chr9	74810415	74817658	8	79.6069
NM_001100166.8.5	PHACTR2	chr6	144086397	144098520	8	79.6069
NM_030917.11.5	FIP1L1	chr4	54249939	54280889	8	79.6069
NM_020345.3.2	NKIRAS1	chr3	23952301	23952941	8	79.6069
NM_012235.9.4	SCAP	chr3	47465422	47470160	8	79.6069
NM_007324.4.3	ZFYVE9	chr1	52698842	52705267	8	79.6069
NR_027862.3.2	HAT1	chr2	172782046	172809519	8	79.6069
NM_003400.12.11	XPO1	chr2	61721028	61722748	8	79.6069
NM_182797.25.23	PLCB4	chr20	9400453	9404599	8	79.6069
NM_014376.6.4	CYFIP2	chr5	156721791	156727904	8	79.6069
NM_153831.6.3	PTK2	chr8	141856697	141900868	8	79.6069
NM_001113348.9.8	ECE1	chr1	21573713	21582631	8	79.6069
NM_177553.7.2	GAS2	chr11	22696395	22777499	8	79.6069
NM_014643.3.3	ZNF516	chr18	74153200	74155167	8	79.6069
NM_032341.8.5	DDI2	chr1	15964801	15978390	8	79.6069
NM_004592.5.2	SFSWAP	chr12	132198615	132210175	8	79.6069
NM_006726.30.29	LRBA	chr4	151749331	151753128	8	79.6069
NM_012081.5.3	ELL2	chr5	95242226	95255249	8	79.6069
NM_024066.6.3	ERI3	chr1	44773981	44804994	8	79.6069
NM_001178138.3.2	TFDP2	chr3	141811902	141820683	8	79.6069
NM_015642.9.9	ZBTB20	chr3	114069120	114070725	8	79.6069
NM_022039.4.2	FBXW4	chr10	103432671	103436193	8	79.6069
NM_003566.9.7	EEA1	chr12	93244886	93246801	8	79.6069
NM_018181.8.5	ZNF532	chr18	56601664	56621031	8	79.6069
NM_016252.26.24	BIRC6	chr2	32688261	32690232	8	79.6069
NR_046172.5.3	RAB18	chr10	27821435	27822923	8	79.6069
NR_033289.16.14	GK5	chr3	141889166	141891298	8	79.6069
NM_001256071.20.18	RNF213	chr17	78298829	78302277	8	79.6069
NM_001042413.6.5	GLIS3	chr9	3932359	3937189	8	79.6069
NM_023015.6.2	INTS3	chr1	153713126	153721231	8	79.6069
NM_177965.5.2	C8orf37	chr8	96264415	96276002	8	79.6069
NM_002298.6.2	LCP1	chr13	46728939	46733821	8	79.6069
NM_001177591.9.3	PPP2R2A	chr8	26196405	26223922	8	79.6069
NM_000051.52.50	ATM	chr11	108200940	108202764	8	79.6069
NM_005093.11.5	CBFA2T2	chr20	32207322	32228337	8	79.6069
NM_001626.9.7	AKT2	chr19	40743875	40746017	8	79.6069
NM_005498.3.2	AP1M2	chr19	10694281	10694746	8	79.6069
NR_073202.3.2	DSCAM	chr21	42064735	42080697	8	79.6069
NM_001178015.6.5	SLC4A10	chr2	162711479	162719572	8	79.6069
NM_001004431.2.2	METRNL	chr17	81042813	81043199	8	79.6069
NM_001160104.9.7	ZC3H14	chr14	89041036	89044484	8	79.6069
NM_001286659.2.2	TBC1D4	chr13	75936161	75936743	8	79.6069
NM_178439.11.8	GMCL1	chr2	70076783	70092107	8	79.6069
NM_001127361.7.5	RNF19B	chr1	33407852	33411229	8	79.6069
NM_001008410.3.2	STEAP3	chr2	120003064	120005782	8	79.6069
NM_014972.12.8	TCF25	chr16	89961445	89967202	8	79.6069
NM_016441.4.2	CRIM1	chr2	36623756	36669878	8	79.6069
NM_001166102.4.3	NDUFV1	chr11	67376022	67377106	8	79.6069
NM_001035.17.6	RYR2	chr1	237532833	237632487	8	79.6069
NM_018070.12.9	SSBP3	chr1	54706577	54708972	8	79.6069
NM_021224.10.8	ZNF462	chr9	109734285	109746690	8	79.6069
NM_016029.4.2	DHRS7	chr14	60619656	60622870	8	79.6069
NM_004667.16.10	HERC2	chr15	28505922	28516014	8	79.6069
NM_004514.3.2	FOXK2	chr17	80521229	80526077	8	79.6069
NM_005652.5.4	TERF2	chr16	69404385	69406258	8	79.6069
NM_014982.26.20	PCNX1	chr14	71511849	71524441	8	79.6069
NM_013417.20.13	IARS	chr9	95018961	95032265	8	79.6069
NR_103519.3.2	RAB3IP	chr12	70149163	70150443	8	79.6069
NM_016287.6.5	HP1BP3	chr1	21097422	21100103	8	79.6069
NM_015420.8.6	DCAF13	chr8	104442839	104448018	8	79.6069
NM_001145819.9.7	SOX6	chr11	16117541	16133469	8	79.6069
NM_052937.2.2	PCMTD1	chr8	52773404	52773806	8	79.6069
NM_016211.10.9	SEC31A	chr4	83787960	83788469	8	79.6069
NM_001270528.2.2	RNF111	chr15	59323002	59323901	8	79.6069
NM_006045.3.2	ATP9A	chr20	50342357	50346517	8	79.6069
NM_001256550.8.2	MPP5	chr14	67736417	67770316	8	79.6069
NM_005923.10.4	MAP3K5	chr6	136977444	137019820	8	79.6069
NM_017667.22.19	VPS50	chr7	92938135	92963509	8	79.6069
NM_032236.15.14	USP48	chr1	22041881	22047659	8	79.6069
NM_139132.28.27	NUP98	chr11	3712576	3714605	8	79.6069
NM_001146696.8.6	KDM4C	chr9	6880011	6893232	8	79.6069
NM_004863.5.4	SPTLC2	chr14	78036726	78043258	8	79.6069
NM_183387.23.18	EML5	chr14	89130836	89154817	8	79.6069
NM_001251905.9.5	APPL2	chr12	105597480	105605095	8	79.6069
NM_014746.8.6	RNF144A	chr2	7160603	7170346	8	79.6069
NM_003574.6.2	VAPA	chr18	9931806	9950565	8	79.6069
NM_018079.16.10	SRBD1	chr2	45704131	45789895	8	79.6069
NM_001105214.12.10	ASH2L	chr8	37978449	37986469	8	79.6069
NM_015571.20.19	SENP6	chr6	76412360	76419346	8	79.6069
NM_152740.4.3	HIBADH	chr7	27668989	27672064	8	79.6069
NM_002685.20.17	EXOSC10	chr1	11130956	11137005	8	79.6069
NM_001281768.9.6	ADCY1	chr7	45688268	45701813	8	79.6069
NM_005935.15.13	AFF1	chr4	88047250	88048855	8	79.6069
NM_173822.7.4	FAM126B	chr2	201873695	201887655	8	79.6069
NR_037945.19.12	STX16-NPEPL1	chr20	57268792	57287635	8	79.6069
NM_006699.3.2	MAN1A2	chr1	117944807	117948267	8	79.6069
NM_001195144.16.11	ANKRD44	chr2	197943426	197954756	8	79.6069
NM_012433.6.4	SF3B1	chr2	198281464	198285266	8	79.6069
NM_000107.6.2	DDB2	chr11	47237886	47256485	8	79.6069
NM_007055.17.15	POLR3A	chr10	79761954	79767624	8	79.6069
NM_005387.14.11	NUP98	chr11	3752620	3774638	8	79.6069
NM_005437.8.8	NCOA4	chr10	51584615	51585599	8	79.6069
NM_001163315.4.2	FBXL17	chr5	107684099	107703654	8	79.6069
NM_013233.16.9	STK39	chr2	168869143	168986268	8	79.6069
NM_016271.7.3	RNF138	chr18	29691716	29706763	8	79.6069
NM_018317.12.5	TBC1D19	chr4	26638832	26685371	8	79.6069
NR_104003.7.3	DMGDH	chr5	78324255	78329231	8	79.6069
NM_178314.4.3	RILPL1	chr12	123983090	123984083	8	79.6069
NM_004686.6.5	MTMR7	chr8	17198871	17206590	8	79.6069
NM_001044723.3.1	CSNK1G3	chr5	122881110	122893258	8	79.6069
NM_020120.26.18	UGGT1	chr2	128903376	128922399	8	79.6069
NM_025134.22.19	CHD9	chr16	53289511	53302038	7	69.656
NM_013236.6.2	ATXN10	chr22	46085591	46114373	7	69.656
NM_024060.3.2	AHNAK	chr11	62303416	62304039	7	69.656
NM_001144772.9.2	NSMAF	chr8	59535778	59555632	7	69.656
NR_036610.4.3	SRSF3	chr6	36566625	36568053	7	69.656
NM_001145775.6.4	FKBP5	chr6	35586872	35604935	7	69.656
NM_001002814.2.2	RAB11FIP1	chr8	37734626	37735069	7	69.656
NM_001039753.6.2	SCNN1G	chr2	55040368	55056614	7	69.656
NM_015313.36.32	ARHGEF12	chr11	120345268	120348235	7	69.656
NM_001247989.4.2	MIA2	chr14	39746137	39748741	7	69.656
NM_001160372.15.11	TRAPPC9	chr8	141285756	141310713	7	69.656
NM_022039.6.2	FBXW4	chr10	103384501	103436193	7	69.656
NM_021627.10.3	SENP2	chr3	185316199	185331196	7	69.656
NM_015102.6.2	NPHP4	chr1	6021853	6046387	7	69.656
NM_002815.13.2	PSMD11	chr17	30773962	30807649	7	69.656
NM_001286644.12.5	COP1	chr1	176012321	176105683	7	69.656
NM_001252007.3.2	PAPOLA	chr14	96986391	96987409	7	69.656
NM_014346.11.10	TBC1D22A	chr22	47393529	47433094	7	69.656
NM_003291.8.6	TPP2	chr13	103275226	103280274	7	69.656
NM_004996.12.11	ABCC1	chr16	16146580	16150152	7	69.656
NM_182923.5.4	KLC1	chr14	104128452	104129264	7	69.656
NM_020830.9.7	WDFY1	chr2	224749364	224760347	7	69.656
NM_032012.12.10	TMEM245	chr9	111819470	111826847	7	69.656
NM_025176.22.20	NINL	chr20	25439018	25443177	7	69.656
NM_018303.13.8	EXOC2	chr6	572519	599225	7	69.656
NM_153207.3.2	AEBP2	chr12	19615443	19626289	7	69.656
NM_145243.8.3	OMA1	chr1	58971731	59002413	7	69.656
NM_002207.15.2	ITGA9	chr3	37512497	37584076	7	69.656
NM_015157.3.2	PHLDB1	chr11	118484008	118484611	7	69.656
NM_001287528.11.5	CLIP4	chr2	29356520	29380213	7	69.656
NM_001278716.7.2	FBXL4	chr6	99347143	99382755	7	69.656
NM_022748.13.5	TNS3	chr7	47451324	47481653	7	69.656
NM_014709.41.38	USP34	chr2	61505299	61508377	7	69.656
NM_021937.4.3	EEFSEC	chr3	127980970	127983624	7	69.656
NM_152230.4.2	IPMK	chr10	59975905	59997575	7	69.656
NM_018449.6.3	UBAP2	chr9	33986757	33998862	7	69.656
NM_001282919.10.9	SPIDR	chr8	48508372	48511758	7	69.656
NM_002044.8.4	GALK2	chr15	49528047	49584734	7	69.656
NM_001198803.7.4	EIF4G3	chr1	21329205	21437876	7	69.656
NM_001010887.4.2	ACER2	chr9	19423859	19435082	7	69.656
NM_014648.23.16	DZIP3	chr3	108366789	108391503	7	69.656
NM_018897.24.22	DNAH7	chr2	196786811	196791290	7	69.656
NM_173500.3.2	TTBK2	chr15	43164808	43170882	7	69.656
NM_001349.15.8	DARS	chr2	136668708	136682068	7	69.656
NM_212479.4.2	ZMYND11	chr10	225933	267296	7	69.656
NR_073062.3.2	MCU	chr10	74474868	74475660	7	69.656
NM_001039763.11.6	TMEM232	chr5	109904147	109963581	7	69.656
NM_021729.7.4	VPS11	chr11	118940943	118944661	7	69.656
NR_046431.4.3	CTC1	chr17	8141348	8141947	7	69.656
NM_032773.17.16	LRCH3	chr3	197592293	197593090	7	69.656
NM_001109662.64.63	HECTD4	chr12	112616734	112617201	7	69.656
NM_182931.11.7	KMT2E	chr7	104714065	104717880	7	69.656
NM_002887.5.2	RARS	chr5	167915606	167921655	7	69.656
NM_022782.13.12	MPHOSPH9	chr12	123678932	123682881	7	69.656
NM_006796.10.9	AFG3L2	chr18	12353003	12356830	7	69.656
NM_016175.6.4	MRNIP	chr5	179267871	179271227	7	69.656
NM_014362.8.7	HIBCH	chr2	191116887	191125960	7	69.656
NM_001755.5.3	CBFB	chr16	67070541	67116242	7	69.656
NM_002950.5.4	RPN1	chr3	128348793	128351000	7	69.656
NM_022373.5.3	HERPUD2	chr7	35707043	35712888	7	69.656
NM_001134650.7.4	EIF4E3	chr3	71739160	71748859	7	69.656
NM_015255.23.19	UBR2	chr6	42611951	42618124	7	69.656
NM_016487.3.2	C6orf203	chr6	107360952	107365536	7	69.656
NM_015172.25.23	PRRC2C	chr1	171537385	171544267	7	69.656
NM_133494.7.2	NEK7	chr1	198201682	198248191	7	69.656
NM_001369.12.2	DNAH5	chr5	13911494	13931353	7	69.656
NM_001099272.4.2	BTBD9	chr6	38560351	38565897	7	69.656
NM_005968.12.3	HNRNPM	chr19	8527412	8539128	7	69.656
NM_194330.8.7	RNF38	chr9	36352738	36353328	7	69.656
NM_006045.14.13	ATP9A	chr20	50273476	50286648	7	69.656
NM_001286582.3.2	PHRF1	chr11	581491	582081	7	69.656
NM_024612.12.11	DHX40	chr17	57663513	57665414	7	69.656
NR_027662.3.2	SLC25A13	chr7	95906507	95926263	7	69.656
NM_001202404.11.8	ALDH7A1	chr5	125894931	125906551	7	69.656
NM_003680.12.9	YARS	chr1	33244982	33248140	7	69.656
NM_022845.5.4	CBFB	chr16	67100584	67116211	7	69.656
NM_032632.19.18	PAPOLA	chr14	97022183	97022750	7	69.656
NM_004193.12.12	GBF1	chr10	104119940	104120152	7	69.656
NM_014787.4.2	DNAJC6	chr1	65830317	65831879	7	69.656
NM_003145.4.3	SSR2	chr1	155984751	155988159	7	69.656
NM_019852.3.2	METTL3	chr14	21971315	21972024	7	69.656
NM_001104546.13.12	RPP30	chr10	92661999	92663033	7	69.656
NM_001626.9.2	AKT2	chr19	40743875	40771258	7	69.656
NM_139215.5.3	TAF15	chr17	34147027	34147441	7	69.656
NM_014325.5.2	CORO1C	chr12	109052513	109095099	7	69.656
NM_001024218.12.8	GPHN	chr14	67431907	67567628	7	69.656
NM_001286177.7.4	C2CD5	chr12	22676359	22680826	7	69.656
NM_014974.32.29	DIP2C	chr10	355970	387269	7	69.656
NM_000274.7.2	OAT	chr10	126091495	126100769	7	69.656
NR_027946.2.2	ERC1	chr12	1136913	1137738	7	69.656
NM_001167617.18.16	MLH1	chr3	37089009	37090508	7	69.656
NM_001105244.11.9	PTPRM	chr18	8076452	8088849	7	69.656
NM_001252641.4.3	URI1	chr19	30476129	30477324	7	69.656
NM_001001555.5.2	GRB10	chr7	50737418	50823753	7	69.656
NM_003274.7.4	TRAPPC10	chr21	45472160	45483666	7	69.656
NM_013353.5.4	TMOD4	chr1	151144743	151146091	7	69.656
NM_153252.22.18	BRWD3	chrX	79962925	79975155	7	69.656
NM_001282587.3.2	H6PD	chr1	9304983	9307142	7	69.656
NM_001024843.9.8	TNRC6B	chr22	40666125	40669604	7	69.656
NM_053067.6.2	UBQLN1	chr9	86292641	86301070	7	69.656
NM_001287757.7.3	DCUN1D4	chr4	52729602	52752804	7	69.656
NM_000922.5.2	PDE3B	chr11	14793482	14825596	7	69.656
NM_001134937.15.11	FIP1L1	chr4	54292038	54310270	7	69.656
NM_006852.11.8	TLK2	chr17	60629662	60642498	7	69.656
NM_014671.17.11	UBE3C	chr7	156994414	157018233	7	69.656
NM_178509.16.9	STXBP4	chr17	53108528	53158544	7	69.656
NM_024947.6.5	PHC3	chr3	169863210	169867032	7	69.656
NM_014574.14.11	STRN3	chr14	31371741	31380368	7	69.656
NR_024497.7.6	LINC00999	chr10	38734344	38736649	7	69.656
NR_027856.7.4	CLK1	chr2	201721404	201722812	7	69.656
NM_001115156.7.2	GDI2	chr10	5810175	5842668	7	69.656
NR_103782.6.4	NUP54	chr4	77053675	77065626	7	69.656
NM_000081.21.20	LYST	chr1	235929378	235933597	7	69.656
NM_001015053.20.13	HDAC5	chr17	42159952	42165064	7	69.656
NM_001128596.8.4	TC2N	chr14	92264128	92268765	7	69.656
NM_178234.6.3	TUSC3	chr8	15508205	15531345	7	69.656
NM_001109662.55.53	HECTD4	chr12	112638441	112642427	7	69.656
NM_032450.12.8	MROH1	chr8	145245686	145255444	7	69.656
NM_003400.23.17	XPO1	chr2	61709514	61717911	7	69.656
NM_194301.30.27	RALGAPA1	chr14	36121010	36128402	7	69.656
NM_001031694.8.6	SCMH1	chr1	41578954	41608784	7	69.656
NM_033657.6.4	DAP3	chr1	155691307	155695810	7	69.656
NM_005160.13.9	GRK3	chr22	26074782	26091181	7	69.656
NM_014801.15.10	PCNX2	chr1	233334684	233363117	7	69.656
NM_018963.37.26	BRWD1	chr21	40578033	40601362	7	69.656
NM_018963.37.34	BRWD1	chr21	40578033	40584633	7	69.656
NM_001134832.10.8	AHI1	chr6	135774478	135778851	7	69.656
NM_014496.6.2	RPS6KA6	chrX	83400485	83419395	7	69.656
NM_001018039.7.5	SFMBT2	chr10	7318853	7327916	7	69.656
NM_006699.8.2	MAN1A2	chr1	117944807	118009049	7	69.656
NM_024755.19.18	SLTM	chr15	59179173	59179739	7	69.656
NM_001258006.7.5	COPS4	chr4	83978078	83984399	7	69.656
NM_001199671.6.3	CALU	chr7	128388626	128399906	7	69.656
NM_014868.10.8	RNF10	chr12	121000747	121001746	7	69.656
NM_147133.11.8	NFX1	chr9	33318728	33332500	7	69.656
NM_001190964.22.14	ZMYM2	chr13	20625572	20641530	7	69.656
NM_021813.4.2	BACH2	chr6	90916287	90981660	7	69.656
NM_001159878.4.3	ZPBP	chr7	50097584	50121495	7	69.656
NM_152744.19.18	SDK1	chr7	4088979	4091462	7	69.656
NM_017922.4.2	PRPF39	chr14	45564423	45566208	7	69.656
NM_001164161.22.20	PPP6R3	chr11	68367808	68370960	7	69.656
NM_001018053.10.8	PFKFB2	chr1	207238380	207241654	7	69.656
NM_080737.16.2	SYTL4	chrX	99936223	99959882	7	69.656
NM_013438.4.2	UBQLN1	chr9	86294689	86301070	7	69.656
NM_001287136.5.3	CDK14	chr7	90376995	90492584	7	69.656
NR_003655.4.2	POLR2J4	chr7	44053191	44056122	7	69.656
NM_015149.12.6	RGL1	chr1	183849749	183869370	7	69.656
NM_030938.5.2	VMP1	chr17	57808781	57816308	7	69.656
NM_198850.13.10	PHLDB3	chr19	43990417	43991275	7	69.656
NM_001163636.22.19	GTF2I	chr7	74157787	74160750	7	69.656
NM_018963.29.26	BRWD1	chr21	40596333	40601362	7	69.656
NM_001198842.10.7	CCT2	chr12	69983264	69987393	7	69.656
NM_183242.5.2	BTBD8	chr1	92554254	92595333	7	69.656
NM_005177.17.15	ATP6V0A1	chr17	40650941	40653322	7	69.656
NM_001128617.17.14	REPS1	chr6	139229804	139235898	7	69.656
NM_001177984.6.3	SCN8A	chr12	52077957	52082633	7	69.656
NM_001254732.3.2	SPECC1L	chr22	24698162	24709434	7	69.656
NM_012455.5.2	PSD4	chr2	113939922	113943832	7	69.656
NM_001109662.14.10	HECTD4	chr12	112704715	112712764	7	69.656
NM_001145354.7.3	MKLN1	chr7	131060182	131084192	7	69.656
NM_015017.23.12	USP33	chr1	78167053	78191447	7	69.656
NM_019024.21.15	HEATR5B	chr2	37264997	37284623	7	69.656
NM_198450.8.6	APOOL	chrX	84322132	84329397	7	69.656
NR_027473.10.6	KDM2A	chr11	66974980	66986874	7	69.656
NM_017982.5.3	SUSD4	chr1	223437971	223465993	7	69.656
NM_003369.12.8	UVRAG	chr11	75694430	75728024	7	69.656
NM_006796.5.2	AFG3L2	chr18	12366963	12371690	7	69.656
NM_032504.6.2	UNC80	chr2	210637817	210654329	6	59.7052
NR_052013.12.9	NBAS	chr2	15629017	15674765	6	59.7052
NM_014415.7.2	ZBTB11	chr3	101374947	101391057	6	59.7052
NM_001287528.8.5	CLIP4	chr2	29356520	29368233	6	59.7052
NM_004593.6.4	TRA2B	chr3	185638891	185641772	6	59.7052
NM_173471.6.3	SLC25A26	chr3	66286967	66313803	6	59.7052
NM_152564.35.34	VPS13B	chr8	100654038	100673719	6	59.7052
NM_002076.6.3	GNS	chr12	65136920	65141698	6	59.7052
NM_176877.30.28	PATJ	chr1	62455839	62503721	6	59.7052
NM_007030.2.2	TPPP	chr5	677864	678179	6	59.7052
NM_005151.10.7	USP14	chr18	196636	199316	6	59.7052
NM_014268.4.2	MAPRE2	chr18	32650158	32682123	6	59.7052
NM_017794.23.14	FOCAD	chr9	20819794	20885229	6	59.7052
NM_025194.4.2	ITPKC	chr19	41231244	41239269	6	59.7052
NM_003046.2.2	SLC7A2	chr8	17400826	17401224	6	59.7052
NM_018463.9.5	ITFG2	chr12	2929251	2930958	6	59.7052
NM_001286106.7.2	ATG5	chr6	106649846	106764141	6	59.7052
NM_012406.9.6	PRDM4	chr12	108135997	108140201	6	59.7052
NM_014760.3.3	TATDN2	chr3	10301820	10302354	6	59.7052
NM_001326.10.6	CSTF3	chr11	33123722	33127610	6	59.7052
NM_001981.18.13	EPS15	chr1	51868106	51887530	6	59.7052
NR_052003.5.3	PPP4R1	chr18	9588086	9595100	6	59.7052
NM_018238.14.11	AGK	chr7	141336759	141349133	6	59.7052
NM_022817.4.2	PER2	chr2	239184383	239186596	6	59.7052
NR_002894.4.2		chr9	99711836	99735230	6	59.7052
NM_020166.8.6	MCCC1	chr3	182775098	182789145	6	59.7052
NM_020839.13.7	WDR48	chr3	39111133	39126232	6	59.7052
NM_002568.14.12	PABPC1	chr8	101716524	101717901	6	59.7052
NM_145012.7.4	CCNY	chr10	35805450	35819171	6	59.7052
NM_004736.13.10	XPR1	chr1	180804009	180843078	6	59.7052
NM_015335.4.3	MED13L	chr12	116534473	116549317	6	59.7052
NM_001278438.23.20	FNDC3A	chr13	49771012	49772710	6	59.7052
NM_001257137.24.16	ITCH	chr20	33057852	33080402	6	59.7052
NM_145036.4.2	CEP112	chr17	64171161	64179425	6	59.7052
NM_014601.4.4	EHD2	chr19	48229068	48229481	6	59.7052
NM_031462.7.3	CD99L2	chrX	149962163	149984551	6	59.7052
NM_003105.25.12	SORL1	chr11	121403172	121448109	6	59.7052
NM_005509.9.5	DMXL1	chr5	118445845	118456834	6	59.7052
NM_001280.6.2	CIRBP	chr19	1270926	1272050	6	59.7052
NM_014598.6.2	SOCS7	chr17	36517593	36523933	6	59.7052
NM_031407.7.4	HUWE1	chrX	53672262	53681075	6	59.7052
NM_006195.5.3	PBX3	chr9	128677964	128697886	6	59.7052
NM_001190850.7.2	CNOT4	chr7	135095264	135123171	6	59.7052
NM_022662.16.14	ANAPC1	chr2	112604714	112608487	6	59.7052
NM_001193513.13.9	SLC30A6	chr2	32418957	32432002	6	59.7052
NM_005993.13.8	TBCD	chr17	80755632	80772810	6	59.7052
NM_015239.17.14	AGTPBP1	chr9	88233897	88248289	6	59.7052
NM_001289403.7.4	MMS19	chr10	99236439	99238146	6	59.7052
NM_001085377.8.7	MCC	chr5	112437435	112440052	6	59.7052
NM_012235.8.4	SCAP	chr3	47466974	47470160	6	59.7052
NM_001286835.7.4	CBWD5	chr9	70472571	70483279	6	59.7052
NM_001282751.6.2	SUCO	chr1	172520651	172526934	6	59.7052
NM_001242900.4.2	PPP6R2	chr22	50810448	50845304	6	59.7052
NM_013236.9.4	ATXN10	chr22	46096161	46136418	6	59.7052
NM_020219.4.3	CEACAM19	chr19	45179542	45182208	6	59.7052
NM_003922.45.40	HERC1	chr15	63953951	63961897	6	59.7052
NM_015525.7.4	IBTK	chr6	82933784	82941559	6	59.7052
NM_001252511.6.6	SOAT1	chr1	179310162	179310445	6	59.7052
NM_020718.6.2	USP31	chr16	23113639	23119504	6	59.7052
NM_001042573.3.2	ENGASE	chr17	77073511	77073946	6	59.7052
NM_005219.7.5	DIAPH1	chr5	140961878	140963182	6	59.7052
NM_015313.18.13	ARHGEF12	chr11	120310837	120317794	6	59.7052
NM_001161662.5.3	WWC1	chr5	167812215	167826572	6	59.7052
NM_001130006.9.7	GSPT1	chr16	11980327	11981607	6	59.7052
NM_001252328.15.10	KIAA0319	chr6	24554768	24566976	6	59.7052
NM_003719.6.2	PDE8B	chr5	76607818	76633140	6	59.7052
NM_001164273.5.3	APBB1	chr15	41988272	41991357	6	59.7052
NM_006788.6.4	RALBP1	chr18	9522157	9525849	6	59.7052
NM_001206729.4.2	AKT3	chr1	243828073	244006584	6	59.7052
NM_030917.13.11	FIP1L1	chr4	54280781	54294350	6	59.7052
NM_006750.5.5	SNTB2	chr16	69317950	69318147	6	59.7052
NM_016447.5.3	MPP6	chr7	24663284	24689383	6	59.7052
NM_178423.22.15	HDAC9	chr7	18801779	18914219	6	59.7052
NM_015097.6.2	CLASP2	chr3	33725850	33738425	6	59.7052
NM_001271834.3.2	RSRC1	chr3	157839891	157841780	6	59.7052
NM_014517.11.2	UBP1	chr3	33441680	33467233	6	59.7052
NM_001244816.3.2	FOXP1	chr3	71408300	71542706	6	59.7052
NM_006045.6.2	ATP9A	chr20	50312631	50346517	6	59.7052
NM_001201377.9.6	ALDH7A1	chr5	125903950	125912903	6	59.7052
NM_172232.31.29	ABCA5	chr17	67251683	67252424	6	59.7052
NM_015030.35.34	FRYL	chr4	48558994	48559729	6	59.7052
NM_032569.15.10	GLYR1	chr16	4861170	4867698	6	59.7052
NM_001161353.23.19	KCNMA1	chr10	78704530	78729825	6	59.7052
NM_032213.8.5	ELMOD3	chr2	85595808	85598685	6	59.7052
NM_012426.21.19	SF3B3	chr16	70598967	70601439	6	59.7052
NM_001194938.6.2	HCN2	chr1	151400298	151414681	6	59.7052
NM_015225.16.12	PRUNE2	chr9	79244107	79259825	6	59.7052
NM_012421.5.3	RLF	chr1	40656443	40668286	6	59.7052
NM_000168.3.2	GLI3	chr7	42187824	42262894	6	59.7052
NM_015039.3.2	NMNAT2	chr1	183261924	183262928	6	59.7052
NM_001083953.13.11	THADA	chr2	43798845	43802166	6	59.7052
NM_001113349.17.14	ECE1	chr1	21548239	21554534	6	59.7052
NM_004152.3.2	OAZ1	chr19	2271383	2271953	6	59.7052
NM_001013836.5.2	MAD1L1	chr7	2262209	2270362	6	59.7052
NM_182515.4.2	ZNF714	chr19	21266783	21281716	6	59.7052
NM_053067.5.2	UBQLN1	chr9	86293355	86301070	6	59.7052
NM_012399.8.4	PITPNB	chr22	28269725	28293880	6	59.7052
NM_000922.4.2	PDE3B	chr11	14793482	14810788	6	59.7052
NM_001134742.7.4	SLC4A4	chr4	72205086	72263370	6	59.7052
NM_001012614.5.2	CTBP1	chr4	1219147	1235307	6	59.7052
NM_005957.4.3	MTHFR	chr1	11860268	11861456	6	59.7052
NM_006035.4.2	CDC42BPB	chr14	103470264	103478525	6	59.7052
NM_014947.4.3	FOXJ3	chr1	42730785	42744343	6	59.7052
NM_001286644.16.13	COP1	chr1	175956078	175996824	6	59.7052
NM_198838.4.2	ACACA	chr17	35640167	35646430	6	59.7052
NM_004331.5.2	BNIP3L	chr8	26248758	26265892	6	59.7052
NM_014974.19.16	DIP2C	chr10	412214	430086	6	59.7052
NM_001004303.16.12	FYB2	chr1	57192169	57207894	6	59.7052
NM_001199649.13.3	PTK2	chr8	141803452	141900868	6	59.7052
NM_181798.6.3	KCNQ1	chr11	2591857	2594216	6	59.7052
NM_032482.7.4	DOT1L	chr19	2189730	2194576	6	59.7052
NM_001282873.25.20	UBR5	chr8	103311075	103323724	6	59.7052
NM_005611.3.2	RBL2	chr16	53472927	53476770	6	59.7052
NM_017576.10.3	KIF27	chr9	86498727	86523567	6	59.7052
NM_001166006.2.2	EPB41	chr1	29313942	29314417	6	59.7052
NM_014999.4.2	RAB21	chr12	72163579	72167802	6	59.7052
NM_001122769.3.2	LCA5	chr6	80222928	80228802	6	59.7052
NR_046341.9.5	USP3	chr15	63845913	63855207	6	59.7052
NM_018335.2.2	ZNF839	chr14	102792321	102793224	6	59.7052
NM_001009999.14.13	KDM1A	chr1	23397717	23398690	6	59.7052
NM_003909.7.3	CPNE3	chr8	87540763	87549874	6	59.7052
NM_013325.10.8	ATG4B	chr2	242606059	242608100	6	59.7052
NM_015116.3.2	LRCH1	chr13	47224335	47243291	6	59.7052
NM_005509.7.3	DMXL1	chr5	118437629	118452031	6	59.7052
NR_023313.4.3	CIRBP	chr19	1271327	1271631	6	59.7052
NM_001145353.6.2	ELF1	chr13	41517087	41533152	6	59.7052
NM_002645.25.20	PIK3C2A	chr11	17121406	17134213	6	59.7052
NM_001017987.3.2	MRNIP	chr5	179268906	179280437	6	59.7052
NM_002335.3.2	LRP5	chr11	68115314	68125315	6	59.7052
NM_002269.4.2	KPNA5	chr6	117010482	117013555	6	59.7052
NM_006828.10.4	ASCC3	chr6	101214440	101296583	6	59.7052
NM_001100389.3.2	TMEM192	chr4	166021779	166024248	6	59.7052
NM_003410.5.4	ZFX	chrX	24190831	24197887	6	59.7052
NM_130842.13.12	PTPRN2	chr7	157449048	157475629	6	59.7052
NM_007345.3.2	ZNF236	chr18	74561481	74563895	6	59.7052
NR_034082.3.2	LOC100130950	chr17	5113044	5117504	6	59.7052
NM_031417.10.9	MARK4	chr19	45781180	45781873	6	59.7052
NR_034021.10.9	SMA5	chr5	69790850	69792948	6	59.7052
NM_032689.4.2	ZNF607	chr19	38198814	38202593	6	59.7052
NM_018349.11.8	MCTP2	chr15	94899365	94913409	6	59.7052
NM_002956.16.15	CLIP1	chr12	122812493	122812973	6	59.7052
NM_001204388.10.8	DLG1	chr3	196831773	196846401	6	59.7052
NM_025235.16.8	TNKS2	chr10	93586773	93602148	6	59.7052
NM_013300.6.3	FAM216A	chr12	110922882	110925748	6	59.7052
NM_001006636.4.3	GTDC1	chr2	144966169	144969146	6	59.7052
NM_004339.5.3	PTTG1IP	chr21	46275124	46281186	6	59.7052
NM_001128929.22.20	ROBO2	chr3	77656948	77671583	6	59.7052
NM_001168374.10.6	KIAA0319	chr6	24578337	24583930	6	59.7052
NM_001243286.5.2	NECTIN3	chr3	110830876	110845182	6	59.7052
NM_001135726.4.3	HMBOX1	chr8	28827559	28837673	6	59.7052
NM_032775.6.3	KLHL22	chr22	20800729	20825802	6	59.7052
NM_002958.9.7	RYK	chr3	133907680	133914026	6	59.7052
NM_002618.2.2	PEX13	chr2	61258553	61259248	6	59.7052
NM_152740.4.2	HIBADH	chr7	27668989	27689252	6	59.7052
NR_023318.3.2	ADPGK	chr15	73064123	73067438	6	59.7052
NR_003290.8.6	EP400P1	chr12	132604964	132606525	6	59.7052
NM_001278250.3.3	SLC25A45	chr11	65146846	65147032	6	59.7052
NM_014997.9.3	KLHDC10	chr7	129756284	129769416	6	59.7052
NM_001271643.9.4	THADA	chr2	43805651	43818093	6	59.7052
NM_001010854.9.6	TTC7B	chr14	91142866	91161922	6	59.7052
NM_014972.13.8	TCF25	chr16	89961445	89970613	6	59.7052
NM_152486.7.5	SAMD11	chr1	871151	874840	6	59.7052
NM_001025596.4.1	CELF1	chr11	47505940	47510576	6	59.7052
NM_003760.24.22	EIF4G3	chr1	21175907	21180170	6	59.7052
NM_139045.27.20	SMARCA2	chr9	2096656	2123937	6	59.7052
NM_152280.2.2	SYT11	chr1	155837755	155838582	6	59.7052
NM_001244710.15.14	GFPT1	chr2	69565029	69565697	6	59.7052
NM_017684.13.8	VPS13C	chr15	62299506	62306191	6	59.7052
NR_073394.24.22	THADA	chr2	43732760	43755127	6	59.7052
NM_013239.12.8	PPP2R3B	chrY	249338	252666	6	59.7052
NM_001247997.3.2	CLIP1	chr12	122861935	122865105	6	59.7052
NM_001013439.16.15	FXR1	chr3	180685838	180688146	6	59.7052
NM_003470.10.7	USP7	chr16	9009110	9011013	6	59.7052
NM_133645.3.2	MTO1	chr6	74175931	74176329	5	49.7543
NM_139244.8.4	STXBP5	chr6	147560305	147599340	5	49.7543
NM_019884.4.2	GSK3A	chr19	42740757	42744294	5	49.7543
NM_005921.6.4	MAP3K1	chr5	56160560	56161804	5	49.7543
NM_000635.8.6	RFX2	chr19	6012996	6026248	5	49.7543
NM_015562.5.3	UBXN7	chr3	196118683	196129890	5	49.7543
NM_001252624.8.2	SLC8A1	chr2	40366540	40404995	5	49.7543
NM_019891.15.14	ERO1B	chr1	236384131	236385310	5	49.7543
NM_015137.7.5	EFR3A	chr8	132962215	132968152	5	49.7543
NM_022048.6.5	CSNK1G1	chr15	64506088	64508912	5	49.7543
NM_020818.5.2	UNC79	chr14	93934016	93954101	5	49.7543
NM_001100874.10.4	SLC9B1	chr4	103827692	103870584	5	49.7543
NM_012213.4.2	MLYCD	chr16	83940591	83945972	5	49.7543
NM_020830.9.6	WDFY1	chr2	224749364	224763787	5	49.7543
NM_015910.13.7	WDPCP	chr2	63540382	63667005	5	49.7543
NM_031490.11.8	LONP2	chr16	48311248	48337216	5	49.7543
NM_004586.10.4	RPS6KA3	chrX	20204413	20222221	5	49.7543
NR_104402.4.2	ATG5	chr6	106727535	106756366	5	49.7543
NM_005614.3.2	RHEB	chr7	151181822	151188100	5	49.7543
NM_007348.4.2	ATF6	chr1	161748033	161753886	5	49.7543
NM_001204387.14.11	DLG1	chr3	196802707	196817897	5	49.7543
NM_014976.27.26	PDCD11	chr10	105197771	105198565	5	49.7543
NM_002080.3.2	GOT2	chr16	58756053	58757806	5	49.7543
NM_005908.5.2	MANBA	chr4	103635594	103647840	5	49.7543
NM_012174.5.3	FBXW8	chr12	117383168	117402659	5	49.7543
NM_024821.4.2	CCDC134	chr22	42204878	42206295	5	49.7543
NM_005665.17.12	EVI5	chr1	93029198	93101893	5	49.7543
NM_001031695.11.6	RBFOX2	chr22	36142519	36161530	5	49.7543
NM_173615.19.18	VWA3A	chr16	22142525	22143050	5	49.7543
NM_173469.5.3	UBE2Q2	chr15	76152218	76165909	5	49.7543
NM_182715.3.2	SYPL1	chr7	105738135	105739728	5	49.7543
NM_016107.17.12	ZFR	chr5	32379220	32390543	5	49.7543
NM_016561.2.2	BFAR	chr16	14738130	14738466	5	49.7543
NM_001037343.4.3	CDKL5	chrX	18525054	18528974	5	49.7543
NM_016447.4.3	MPP6	chr7	24663284	24681487	5	49.7543
NM_018449.6.2	UBAP2	chr9	33986757	34017187	5	49.7543
NM_005271.8.6	GLUD1	chr10	88820444	88822592	5	49.7543
NM_012245.12.7	SNW1	chr14	78187053	78202349	5	49.7543
NM_001008491.10.4	SEPTIN2	chr2	242265407	242283312	5	49.7543
NM_001903.7.4	CTNNA1	chr5	138145726	138163407	5	49.7543
NM_014390.10.8	SND1	chr7	127344892	127361454	5	49.7543
NM_015541.7.4	LRIG1	chr3	66460552	66467690	5	49.7543
NM_013417.29.26	IARS	chr9	95004435	95009833	5	49.7543
NM_001136499.6.3	ZNF841	chr19	52579296	52592255	5	49.7543
NM_016238.3.2	ANAPC7	chr12	110832905	110834257	5	49.7543
NM_014390.10.4	SND1	chr7	127338928	127361454	5	49.7543
NM_015571.5.2	SENP6	chr6	76331247	76344527	5	49.7543
NM_020750.21.18	XPO5	chr6	43501643	43516197	5	49.7543
NM_001199399.17.16	NEK1	chr4	170458959	170477246	5	49.7543
NM_005509.6.3	DMXL1	chr5	118437629	118450236	5	49.7543
NM_020774.10.7	MIB1	chr18	19371334	19383975	5	49.7543
NM_178039.15.12	ERC1	chr12	1345934	1481143	5	49.7543
NM_006035.5.2	CDC42BPB	chr14	103465901	103478525	5	49.7543
NM_006901.19.16	MYO9A	chr15	72208710	72231268	5	49.7543
NM_004795.4.4	KL	chr13	33634815	33635917	5	49.7543
NM_012160.6.4	FBXL4	chr6	99347143	99365595	5	49.7543
NM_001128224.3.2	TMCC1	chr3	129546645	129551669	5	49.7543
NM_018013.3.2	SOBP	chr6	107824860	107827631	5	49.7543
NM_015239.17.13	AGTPBP1	chr9	88233897	88257858	5	49.7543
NM_012138.11.5	AATF	chr17	35343915	35388982	5	49.7543
NM_017519.9.6	ARID1B	chr6	157431605	157488319	5	49.7543
NM_001097615.8.7	POLR2J3	chr7	102180052	102180538	5	49.7543
NM_001098484.14.13	SLC4A4	chr4	72332160	72338687	5	49.7543
NM_005474.16.13	HDAC5	chr17	42161922	42165064	5	49.7543
NM_001100398.15.13	RAP1GAP2	chr17	2901514	2909335	5	49.7543
NM_021003.5.2	PPM1A	chr14	60749401	60758172	5	49.7543
NM_001042386.7.2	PREPL	chr2	44565489	44573529	5	49.7543
NM_006513.6.5	SARS	chr1	109773499	109774408	5	49.7543
NR_027948.13.6	ERC1	chr12	1225031	1346070	5	49.7543
NM_001282538.5.2	GNB1	chr1	1735857	1770677	5	49.7543
NM_014827.15.15	ZC3H11A	chr1	203816311	203816815	5	49.7543
NM_004978.2.2	KCNC4	chr1	110765585	110766522	5	49.7543
NM_020160.4.2	MEIS3	chr19	47919908	47920607	5	49.7543
NM_001166050.12.7	APBB2	chr4	40892380	40947087	5	49.7543
NM_001127660.10.8	AP1B1	chr1	12061457	12062160	5	49.7543
NM_001080517.18.17	SETD5	chr3	9495422	9506356	5	49.7543
NM_002869.6.3	RAB6A	chr11	73418464	73431944	5	49.7543
NM_017950.7.5	CCDC40	chr17	78022381	78024082	5	49.7543
NM_015978.5.3	TNNI3K	chr1	74715142	74737392	5	49.7543
NM_014905.11.4	GLS	chr2	191765289	191789319	5	49.7543
NM_001271667.6.4	DTNBP1	chr6	15615497	15638035	5	49.7543
NM_031482.5.2	ATG10	chr5	81283377	81474406	5	49.7543
NM_025158.11.6	RUFY1	chr5	179004075	179020646	5	49.7543
NM_173500.6.4	TTBK2	chr15	43120125	43132631	5	49.7543
NM_024686.15.6	TTLL7	chr1	84376847	84412965	5	49.7543
NM_004333.13.8	BRAF	chr7	140476711	140494267	5	49.7543
NM_018051.8.5	WDR60	chr7	158672374	158684024	5	49.7543
NM_002473.33.31	MYH9	chr22	36684772	36688280	5	49.7543
NM_006989.8.5	RASA4	chr7	102240306	102246434	5	49.7543
NM_031915.11.8	SETDB2	chr13	50054354	50057699	5	49.7543
NR_047701.7.6	COA1	chr7	43679047	43680248	5	49.7543
NM_003908.6.4	EIF2S2	chr20	32684462	32686439	5	49.7543
NM_001143819.8.6	TPCN1	chr12	113705647	113707650	5	49.7543
NM_030918.7.2	SNX27	chr1	151611363	151641111	5	49.7543
NM_001012506.10.8	CCDC66	chr3	56626997	56628056	5	49.7543
NM_012421.5.2	RLF	chr1	40654726	40668286	5	49.7543
NM_001288756.8.7	BABAM1	chr19	17387303	17387718	5	49.7543
NM_001284215.19.15	TRIP12	chr2	230666967	230672580	5	49.7543
NM_001244713.4.2	RAD23B	chr9	110062421	110068928	5	49.7543
NM_001131015.5.4	CIZ1	chr9	130947825	130950213	5	49.7543
NM_018489.19.18	ASH1L	chr1	155319117	155319387	5	49.7543
NR_038242.9.5	VEZT	chr12	95660132	95681633	5	49.7543
NM_018728.8.2	MYO5C	chr15	52561949	52575089	5	49.7543
NM_177423.19.17	PPFIA1	chr11	70200406	70202360	5	49.7543
NM_005153.4.3	USP10	chr16	84773914	84779279	5	49.7543
NM_005935.3.2	AFF1	chr4	87967317	87968746	5	49.7543
NM_004555.3.2	NFATC3	chr16	68155889	68160513	5	49.7543
NM_001206702.8.3	SP100	chr2	231307651	231314970	5	49.7543
NM_012229.5.3	NT5C2	chr10	104866345	104934739	5	49.7543
NM_001202543.21.21	CUX1	chr7	101870646	101870949	5	49.7543
NM_020964.10.7	EPG5	chr18	43519565	43526734	5	49.7543
NR_110323.5.4	ZFAT	chr8	135620971	135622898	5	49.7543
NM_001112801.6.2	ADARB1	chr2	40387904	40404995	5	49.7543
NM_005160.13.10	GRK3	chr22	26081136	26091181	5	49.7543
NM_020463.14.14	PPP4R3B	chr2	55785910	55786104	5	49.7543
NM_000635.15.13	RFX2	chr19	6001825	6004309	5	49.7543
NM_001284389.5.2	NOLC1	chr10	103916775	103917971	5	49.7543
NM_015021.4.2	ZNF292	chr6	87925620	87928449	5	49.7543
NM_020820.9.8	PREX1	chr20	47307484	47309328	5	49.7543
NM_181507.16.16	HPS5	chr11	18312988	18313566	5	49.7543
NM_032816.14.13	CEP89	chr19	33406242	33409245	5	49.7543
NM_171982.3.2	TRIM35	chr8	27151596	27156076	5	49.7543
NM_001289030.8.5	GALK2	chr15	49528047	49575915	5	49.7543
NM_001417.3.2	EIF4B	chr12	53410256	53412790	5	49.7543
NM_015071.17.13	ARHGAP26	chr5	142416760	142437312	5	49.7543
NM_003972.26.24	BTAF1	chr10	93756125	93768032	5	49.7543
NM_001010854.15.2	TTC7B	chr14	91110391	91252672	5	49.7543
NM_172362.7.7	KCNH1	chr1	211092981	211093411	5	49.7543
NM_007051.13.10	FAF1	chr1	51032748	51050483	5	49.7543
NM_001242992.20.13	PARN	chr16	14645877	14680218	5	49.7543
NM_019004.9.7	ANKIB1	chr7	91974291	91981956	5	49.7543
NM_001127615.12.9	ENOX1	chr13	43872481	43918886	5	49.7543
NM_003971.28.21	SPAG9	chr17	49048067	49064598	5	49.7543
NM_005465.5.2	AKT3	chr1	243800912	243859018	5	49.7543
NM_001380.6.2	DOCK1	chr10	128768965	128788867	5	49.7543
NM_005188.11.10	CBL	chr11	119155678	119156276	5	49.7543
NM_001098484.6.4	SLC4A4	chr4	72205086	72222904	5	49.7543
NM_207111.13.6	RNF216	chr7	5751391	5770448	5	49.7543
NM_015180.51.50	SYNE2	chr14	64529468	64532368	5	49.7543
NM_006768.11.7	BRAP	chr12	112087742	112098479	5	49.7543
NM_207015.9.6	NAALADL2	chr3	175165016	175189546	5	49.7543
NM_004902.6.4	RBM39	chr20	34317233	34320057	5	49.7543
NM_003411.3.3	ZFY	chrY	2829114	2829687	5	49.7543
NR_046341.4.2	USP3	chr15	63821212	63829355	5	49.7543
NM_004674.9.6	ASH2L	chr8	37971709	37976881	5	49.7543
NM_152346.5.3	SLC43A2	chr17	1516488	1520063	5	49.7543
NM_024790.6.3	CSPP1	chr8	67988716	68007967	5	49.7543
NM_001040451.12.11	RUFY1	chr5	179021866	179023682	5	49.7543
NM_001198810.11.9	SLC43A1	chr11	57258696	57259335	5	49.7543
NR_027638.16.8	ADAM9	chr8	38879161	38934930	5	49.7543
NM_014062.7.3	NOB1	chr16	69782134	69786274	5	49.7543
NM_001145160.8.3	TPM4	chr19	16192722	16204563	5	49.7543
NM_006699.8.4	MAN1A2	chr1	117957334	118009049	5	49.7543
NM_006468.14.12	POLR3C	chr1	145594038	145595220	5	49.7543
NM_013396.18.10	USP25	chr21	17191016	17214859	5	49.7543
NM_001267045.10.5	PSME3	chr17	40986531	40991029	5	49.7543
NM_004448.23.20	ERBB2	chr17	37880978	37882106	5	49.7543
NM_022782.23.19	MPHOSPH9	chr12	123645327	123648637	5	49.7543
NR_024448.3.2	GUSBP11	chr22	24056373	24057381	5	49.7543
NM_020927.3.2	VAT1L	chr16	77850817	77859358	5	49.7543
NM_001282529.9.8	UBAP2	chr9	33948371	33953472	5	49.7543
NM_001256045.4.2	PIK3CB	chr3	138409841	138417937	5	49.7543
NM_001284.5.2	AP3S1	chr5	115202366	115238689	5	49.7543
NM_021977.5.2	SLC22A3	chr6	160819010	160831878	5	49.7543
NM_014682.23.17	ST18	chr8	53038611	53055605	5	49.7543
NM_199141.8.6	CARM1	chr19	11024552	11027453	5	49.7543
NM_001134335.8.3	EIF2AK1	chr7	6082563	6089676	5	49.7543
NM_005899.17.15	NBR1	chr17	41348497	41352625	5	49.7543
NM_021800.4.3	DNAJC12	chr10	69565340	69571421	5	49.7543
NM_017972.8.2	GPATCH2L	chr14	76633005	76662315	5	49.7543
NM_020448.8.7	NIPAL3	chr1	24779897	24782763	5	49.7543
NM_007282.6.3	RNF13	chr3	149563797	149613347	5	49.7543
NM_001282539.6.4	GNB1	chr1	1735857	1747301	5	49.7543
NR_038955.4.4	LINC00963	chr9	132265601	132265951	5	49.7543
NM_004632.7.5	DAP3	chr1	155695172	155697529	5	49.7543
NM_001286612.7.5	REPS1	chr6	139264649	139265759	5	49.7543
NM_001568.7.2	EIF3E	chr8	109240495	109254142	5	49.7543
NM_001282604.7.3	PTGES3	chr12	57059987	57066849	5	49.7543
NM_001286449.10.3	TEX9	chr15	56665638	56704634	5	49.7543
NM_001283042.7.4	USP25	chr21	17150222	17177577	5	49.7543
NR_027293.8.2	BMS1P20	chr22	22657588	22664766	5	49.7543
NR_073135.13.12	HPS4	chr22	26853824	26854543	5	49.7543
NM_001141979.17.16	TP53BP1	chr15	43724391	43730614	5	49.7543
NM_001244710.15.12	GFPT1	chr2	69565029	69573131	5	49.7543
NM_001160210.5.3	SLC25A13	chr7	95838149	95906650	5	49.7543
NM_178439.11.10	GMCL1	chr2	70088409	70092107	5	49.7543
NM_025179.4.2	PLXNA2	chr1	208315673	208391347	5	49.7543
NM_007318.5.2	PSEN1	chr14	73614502	73640415	5	49.7543
NM_001162529.17.15	FAM135A	chr6	71242862	71246114	5	49.7543
NM_001134477.13.7	PARN	chr16	14687157	14704666	5	49.7543
NM_015073.12.2	SIPA1L3	chr19	38519728	38633350	5	49.7543
NM_054027.8.3	ANKH	chr5	14741935	14758707	5	49.7543
NM_197960.6.3	DPP8	chr15	65790201	65804902	5	49.7543
NM_001287741.4.2	HMGCLL1	chr6	55378845	55406938	5	49.7543
NM_030906.9.5	STK33	chr11	8474368	8486369	5	49.7543
NM_182922.14.11	HEATR3	chr16	50120125	50136346	5	49.7543
NM_153831.4.3	PTK2	chr8	141889569	141900868	5	49.7543
NM_001278438.19.18	FNDC3A	chr13	49765150	49765520	5	49.7543
NM_173545.6.2	APLF	chr2	68717321	68753374	4	39.8035
NM_153831.10.8	PTK2	chr8	141828375	141840625	4	39.8035
NM_004941.22.21	DHX8	chr17	41598736	41599594	4	39.8035
NM_001135648.6.4	PTPRK	chr6	128540066	128563747	4	39.8035
NM_021222.7.4	PRUNE1	chr1	150997086	151001420	4	39.8035
NM_003760.7.3	EIF4G3	chr1	21295966	21329301	4	39.8035
NM_018181.10.8	ZNF532	chr18	56620749	56648849	4	39.8035
NM_005744.11.7	ARIH1	chr15	72855734	72864506	4	39.8035
NM_020314.15.13	VPS35L	chr16	19627435	19637545	4	39.8035
NM_052988.9.8	CDK10	chr16	89759805	89760640	4	39.8035
NM_144666.14.14	DNHD1	chr11	6554910	6555403	4	39.8035
NM_003618.6.5	MAP4K3	chr2	39564060	39564722	4	39.8035
NM_139015.6.2	SPPL3	chr12	121220457	121248689	4	39.8035
NR_052013.31.24	NBAS	chr2	15514731	15557836	4	39.8035
NM_014159.11.9	SETD2	chr3	47127684	47139571	4	39.8035
NM_020978.9.2	AMY2B	chr1	104108056	104118162	4	39.8035
NM_018025.7.4	GPATCH1	chr19	33584264	33587352	4	39.8035
NM_152545.4.2	RASGEF1B	chr4	82377804	82380668	4	39.8035
NM_152544.6.4	TRMT44	chr4	8453686	8456540	4	39.8035
NM_001040110.5.2	NRF1	chr7	129297182	129330386	4	39.8035
NM_020731.9.2	AHRR	chr5	344007	428121	4	39.8035
NM_017919.3.2	STX17	chr9	102677459	102691125	4	39.8035
NM_007055.28.25	POLR3A	chr10	79741911	79744056	4	39.8035
NM_015226.17.11	CLEC16A	chr16	11114049	11145498	4	39.8035
NM_019857.8.2	CTPS2	chrX	16707572	16721064	4	39.8035
NM_138426.6.2	GLCCI1	chr7	8043537	8110761	4	39.8035
NR_073513.6.5	TARS2	chr1	150464886	150470223	4	39.8035
NM_023071.9.3	SPATS2	chr12	49854552	49893988	4	39.8035
NM_177454.6.2	FAM171B	chr2	187604954	187618776	4	39.8035
NM_001017395.1.1	TMCC1	chr3	129599151	129599402	4	39.8035
NM_001080495.11.11	TNRC18	chr7	5410005	5410995	4	39.8035
NM_173666.4.2	DTWD2	chr5	118264231	118280344	4	39.8035
NR_038272.7.3	TTN-AS1	chr2	179400458	179407088	4	39.8035
NM_080631.9.5	VPS41	chr7	38829400	38860865	4	39.8035
NM_004080.20.12	DGKB	chr7	14517785	14712652	4	39.8035
NM_144973.8.6	DENND5B	chr12	31586088	31600703	4	39.8035
NM_006206.3.2	PDGFRA	chr4	55124923	55127579	4	39.8035
NM_198334.4.2	GANAB	chr11	62406454	62407203	4	39.8035
NM_001026383.9.7	CCDC7	chr10	32759991	32762951	4	39.8035
NM_016252.5.4	BIRC6	chr2	32613817	32617218	4	39.8035
NM_001085377.8.6	MCC	chr5	112437435	112458523	4	39.8035
NM_001177387.3.1	ATXN7	chr3	63884074	63898901	4	39.8035
NM_053043.5.3	RBM33	chr7	155465560	155473602	4	39.8035
NM_016377.5.2	AKAP7	chr6	131466424	131490413	4	39.8035
NM_173575.11.3	STK32C	chr10	134022537	134041632	4	39.8035
NM_016578.11.8	RSF1	chr11	77394754	77404656	4	39.8035
NM_145861.4.2	EDARADD	chr1	236572515	236590750	4	39.8035
NM_176877.24.16	PATJ	chr1	62293093	62367131	4	39.8035
NM_052867.12.7	NALCN	chr13	101890105	101997771	4	39.8035
NM_003363.9.7	USP4	chr3	49343147	49349087	4	39.8035
NM_001244896.6.2	PTBP3	chr9	115013208	115060196	4	39.8035
NM_001083914.3.2	CTBP2	chr10	126727565	126799662	4	39.8035
NM_001146109.8.5	PTGR1	chr9	114337013	114348445	4	39.8035
NM_001242361.7.6	NRDC	chr1	52293467	52299842	4	39.8035
NM_001130965.10.6	SUN1	chr7	891020	893255	4	39.8035
NM_002270.14.12	TNPO1	chr5	72182896	72185784	4	39.8035
NM_015082.13.9	FSTL4	chr5	132552920	132561511	4	39.8035
NM_021224.11.8	ZNF462	chr9	109734285	109765707	4	39.8035
NM_198531.5.2	ATP9B	chr18	76856475	76886375	4	39.8035
NM_003010.7.4	MAP2K4	chr17	11998891	12016677	4	39.8035
NM_016224.4.2	SNX9	chr6	158288578	158296208	4	39.8035
NM_001134398.9.5	VAV2	chr9	136671202	136677338	4	39.8035
NM_003622.4.3	PPFIBP1	chr12	27786294	27788048	4	39.8035
NM_172071.8.5	RC3H1	chr1	173939642	173950147	4	39.8035
NM_017886.27.22	ULK4	chr3	41746548	41795980	4	39.8035
NM_001077181.12.2	CDC14B	chr9	99284787	99327765	4	39.8035
NM_001244713.9.7	RAD23B	chr9	110084263	110087285	4	39.8035
NM_138771.3.3	CCDC126	chr7	23650789	23651172	4	39.8035
NM_181356.11.2	SUPT3H	chr6	44921046	45333038	4	39.8035
NM_020893.22.20	CCDC180	chr9	100109595	100112837	4	39.8035
NM_001105562.14.9	UBE4B	chr1	10179570	10190871	4	39.8035
NM_001077366.3.2	POMT1	chr9	134381500	134381840	4	39.8035
NM_018125.4.2	ARHGEF10L	chr1	17907047	17914974	4	39.8035
NM_022065.29.26	THADA	chr2	43625109	43712464	4	39.8035
NM_031407.61.60	HUWE1	chrX	53581593	53584388	4	39.8035
NM_000352.4.2	ABCC8	chr11	17484984	17496574	4	39.8035
NM_004996.20.18	ABCC1	chr16	16180680	16196574	4	39.8035
NM_134259.17.6	TBL1Y	chrY	6911020	6958231	4	39.8035
NM_015355.14.12	SUZ12	chr17	30320883	30322781	4	39.8035
NM_015443.6.3	KANSL1	chr17_ctg5_hap1	693693	724155	4	39.8035
NM_007195.8.5	POLI	chr18	51807036	51813781	4	39.8035
NM_145695.16.5	DGKB	chr7	14647058	14758310	4	39.8035
NM_007367.8.3	RALY	chr20	32659871	32666359	4	39.8035
NM_032816.18.11	CEP89	chr19	33372749	33417179	4	39.8035
NM_021639.8.7	GPBP1L1	chr1	46105881	46108171	4	39.8035
NM_020803.2.2	KLHL8	chr4	88116475	88116842	4	39.8035
NM_006721.6.2	ADK	chr10	75960521	76158337	4	39.8035
NM_017590.13.12	ZC3H7B	chr22	41738532	41739580	4	39.8035
NM_001008274.4.3	TRIM72	chr16	31230415	31230840	4	39.8035
NM_001278185.9.6	HERC4	chr10	69773782	69793943	4	39.8035
NM_024870.7.4	PREX2	chr8	68934270	68950527	4	39.8035
NM_005587.9.2	MEF2A	chr15	100138634	100247060	4	39.8035
NM_014845.21.14	FIG4	chr6	110086215	110113867	4	39.8035
NM_001257190.3.2	POM121	chr7	72361165	72361649	4	39.8035
NM_006836.30.29	GCN1	chr12	120593044	120593523	4	39.8035
NR_027889.3.2	TMEM189	chr20	48760038	48767852	4	39.8035
NM_017858.6.2	TIPIN	chr15	66641397	66645293	4	39.8035
NM_017742.5.2	ZCCHC2	chr18	60206913	60217693	4	39.8035
NM_001282916.7.6	SPIDR	chr8	48320422	48353104	4	39.8035
NM_017672.34.33	TRPM7	chr15	50867048	50867986	4	39.8035
NM_014996.5.2	PLCH1	chr3	155301260	155314167	4	39.8035
NM_012316.12.2	KPNA6	chr1	32620188	32632897	4	39.8035
NM_001142568.7.4	BBX	chr3	107429298	107451870	4	39.8035
NM_015194.16.15	MYO1D	chr17	31039005	31048207	4	39.8035
NM_004753.4.3	DHRS3	chr1	12638745	12639440	4	39.8035
NM_001035.17.9	RYR2	chr1	237550580	237632487	4	39.8035
NM_001190440.19.19	NCOR1	chr17	16004563	16005119	4	39.8035
NM_003870.15.10	IQGAP1	chr15	90991804	90999547	4	39.8035
NM_006386.5.2	DDX17	chr22	38894089	38897285	4	39.8035
NM_006345.9.3	SLC30A9	chr4	42020127	42051496	4	39.8035
NM_171982.3.3	TRIM35	chr8	27151596	27151827	4	39.8035
NM_018051.15.12	WDR60	chr7	158704240	158711560	4	39.8035
NR_104262.14.12	CCAR1	chr10	70514470	70517134	4	39.8035
NM_001204814.3.3	ZNF586	chr19	58287910	58288037	4	39.8035
NM_020340.4.3	ARFGEF3	chr6	138528178	138531178	4	39.8035
NM_001243333.4.3	SEZ6L2	chr16	29906579	29907181	4	39.8035
NM_015291.4.3	DNAJC16	chr1	15860731	15863309	4	39.8035
NM_024757.10.7	EHMT1	chr9	140646782	140657272	4	39.8035
NM_001089.10.8	ABCA3	chr16	2367283	2369841	4	39.8035
NM_001286611.4.2	REPS1	chr6	139266355	139269050	4	39.8035
NM_003314.4.2	TTC1	chr5	159437506	159463810	4	39.8035
NM_021249.8.2	SNX6	chr14	35055435	35078948	4	39.8035
NM_021090.8.4	MTMR3	chr22	30374430	30394846	4	39.8035
NM_012294.6.2	RAPGEF5	chr7	22330793	22357656	4	39.8035
NM_000309.9.7	PPOX	chr1	161138782	161139814	4	39.8035
NM_000408.9.3	GPD2	chr2	157352555	157414094	4	39.8035
NM_145863.6.5	ASB3	chr2	53941520	53943880	4	39.8035
NM_001190413.4.4	RPH3AL	chr17	169210	169340	4	39.8035
NM_001286792.6.5	SPATA13	chr13	24823614	24826000	4	39.8035
NM_144973.6.4	DENND5B	chr12	31600471	31613315	4	39.8035
NM_015137.4.2	EFR3A	chr8	132952745	132958880	4	39.8035
NM_145059.10.9	FUK	chr16	70502751	70503226	4	39.8035
NM_004157.9.3	PRKAR2A	chr3	48793811	48831482	4	39.8035
NM_014991.40.39	WDFY3	chr4	85660162	85661569	4	39.8035
NM_007272.5.4	CTRC	chr1	15768942	15770050	4	39.8035
NM_001146696.8.5	KDM4C	chr9	6849506	6893232	4	39.8035
NM_016377.7.4	AKAP7	chr6	131486220	131540948	4	39.8035
NM_001257191.2.2	CDH13	chr11	118656760	118657227	4	39.8035
NM_001009814.21.18	VWA8	chr13	42335263	42361679	4	39.8035
NM_017905.8.6	TMCO3	chr13	114157810	114175048	4	39.8035
NM_019121.8.2	PPP1R37	chr19	45641771	45646891	4	39.8035
NM_016166.8.3	PIAS1	chr15	68434283	68457142	4	39.8035
NM_004333.17.14	BRAF	chr7	140439611	140454033	4	39.8035
NM_002372.16.13	MAN2A1	chr5	109152973	109159538	4	39.8035
NM_014878.15.11	PUM3	chr9	2811360	2824815	4	39.8035
NR_026641.5.3		chr17	59996760	60002460	4	39.8035
NM_170606.23.15	KMT2C	chr7	151917607	151935911	4	39.8035
NM_138340.8.5	ABHD3	chr18	19236821	19244191	4	39.8035
NM_032830.14.11	UTP4	chr16	69189773	69197081	4	39.8035
NM_014071.14.12	NCOA6	chr20	33315062	33324562	4	39.8035
NM_019004.11.6	ANKIB1	chr7	91972337	92000921	4	39.8035
NM_021800.4.2	DNAJC12	chr10	69565340	69583150	4	39.8035
NM_001684.17.16	ATP2B4	chr1	203689676	203690538	4	39.8035
NM_001142443.7.5	EDC3	chr15	74948073	74967483	4	39.8035
NM_001282539.6.3	GNB1	chr1	1735857	1749314	4	39.8035
NM_012224.24.19	NEK1	chr4	170398274	170429482	4	39.8035
NM_001282538.8.7	GNB1	chr1	1720491	1722035	4	39.8035
NM_001278604.4.2	LARP1B	chr4	128995614	128999117	4	39.8035
NM_007331.9.4	NSD2	chr4	1902352	1936989	4	39.8035
NM_000663.6.3	ABAT	chr16	8839857	8851663	4	39.8035
NM_001267783.11.9	AMBRA1	chr11	46515157	46529920	4	39.8035
NM_001417.6.2	EIF4B	chr12	53410256	53416411	4	39.8035
NM_177974.6.4	CASC4	chr15	44624185	44630515	4	39.8035
NM_015255.25.23	UBR2	chr6	42618021	42620383	4	39.8035
NM_182911.19.17	TSGA10	chr2	99634662	99636945	4	39.8035
NM_006662.4.4	SRCAP	chr16	30715384	30715636	4	39.8035
NM_025185.5.4	TANC2	chr17	61271351	61278318	4	39.8035
NM_016464.4.3	TMEM138	chr11	61133516	61135470	4	39.8035
NM_002568.11.10	PABPC1	chr8	101718878	101719225	4	39.8035
NM_024532.5.4	SPAG16	chr2	214174782	214182080	4	39.8035
NM_001001550.4.3	GRB10	chr7	50737418	50742355	4	39.8035
NM_001163435.3.2	TBCK	chr4	107216250	107230146	4	39.8035
NM_015085.11.3	RAP1GAP2	chr17	2808577	2888360	4	39.8035
NM_030648.7.4	SETD7	chr4	140439038	140450374	4	39.8035
NM_001009814.17.15	VWA8	chr13	42385360	42393522	4	39.8035
NM_017886.30.26	ULK4	chr3	41705097	41746797	4	39.8035
NM_001197104.18.12	KMT2A	chr11	118360506	118365482	4	39.8035
NM_014598.7.2	SOCS7	chr17	36517593	36533668	4	39.8035
NM_007166.19.12	PICALM	chr11	85685750	85707972	4	39.8035
NM_001164164.4.2	PPP6R3	chr11	68272612	68305359	4	39.8035
NM_001251971.16.15	SPAG9	chr17	49067810	49071296	4	39.8035
NM_001103147.16.11	GIGYF2	chr2	233651859	233660931	4	39.8035
NM_002833.7.2	PTPN9	chr15	75798015	75819602	4	39.8035
NM_138492.5.2	PRELID2	chr5	145197456	145205763	3	29.8526
NM_001146108.9.5	PTGR1	chr9	114332370	114348445	3	29.8526
NM_145177.5.4	DHRSX	chrY	2134780	2159644	3	29.8526
NM_032737.4.3	LMNB2	chr19	2438160	2438529	3	29.8526
NM_080627.14.2	SOGA1	chr20	35421651	35467844	3	29.8526
NM_022763.11.7	FNDC3B	chr3	172003715	172028671	3	29.8526
NM_022763.11.6	FNDC3B	chr3	171969049	172028671	3	29.8526
NM_024790.10.6	CSPP1	chr8	68007527	68026097	3	29.8526
NM_173537.4.2	GTF2IRD2	chr7	74524751	74536811	3	29.8526
NM_002335.2.2	LRP5	chr11	68115314	68115711	3	29.8526
NM_001099412.10.4	KAT6A	chr8	41812813	41845081	3	29.8526
NM_014648.5.2	DZIP3	chr3	108324181	108335504	3	29.8526
NM_005921.6.2	MAP3K1	chr5	56152426	56161804	3	29.8526
NM_001007188.8.3	DEPDC5	chr22	32154531	32174154	3	29.8526
NM_014574.5.2	STRN3	chr14	31416295	31425448	3	29.8526
NM_015241.22.21	MICAL3	chr22	18310409	18314873	3	29.8526
NM_133454.18.16	SGSM1	chr22	25280019	25291258	3	29.8526
NM_006134.6.2	TMEM50B	chr21	34828033	34841233	3	29.8526
NM_001605.14.12	AARS	chr16	70292882	70296427	3	29.8526
NM_007300.23.18	BRCA1	chr17	41199659	41215968	3	29.8526
NM_001166169.7.3	NEK6	chr9	127074787	127089724	3	29.8526
NM_001142272.7.5	RAB11FIP3	chr16	553003	560800	3	29.8526
NM_020946.12.2	DENND1A	chr9	126345447	126641300	3	29.8526
NM_001483.9.5	NIPSNAP2	chr7	56049902	56065142	3	29.8526
NM_003100.7.2	SNX2	chr5	122130960	122144050	3	29.8526
NM_003932.5.2	ST13	chr22	41236629	41246884	3	29.8526
NM_198082.12.7	CCDC57	chr17	80129576	80146295	3	29.8526
NM_024811.9.8	CPSF7	chr11	61178409	61179409	3	29.8526
NM_007045.12.8	FGFR1OP	chr6	167435896	167447459	3	29.8526
NM_176877.34.27	PATJ	chr1	62393401	62574192	3	29.8526
NM_013257.5.2	SGK3	chr8	67705850	67726163	3	29.8526
NM_007342.3.2	NUPL2	chr7	23224688	23226765	3	29.8526
NR_029401.16.12	LINC01347	chr1	243222779	243231024	3	29.8526
NM_003927.6.2	MBD2	chr18	51686134	51731527	3	29.8526
NR_103546.15.14	SPECC1L-ADORA2A	chr22	24761443	24765288	3	29.8526
NM_022785.24.22	EFCAB6	chr22	43985953	44004480	3	29.8526
NM_015013.7.3	KDM1A	chr1	23376879	23384058	3	29.8526
NM_015316.5.2	PPP1R13B	chr14	104223986	104263855	3	29.8526
NM_182488.6.2	USP12	chr13	27664019	27690733	3	29.8526
NM_002734.6.3	PRKAR1A	chr17	66518896	66521099	3	29.8526
NM_001193269.21.20	EML2	chr19	46116798	46117958	3	29.8526
NM_001286577.32.31	C2CD3	chr11	73739331	73745323	3	29.8526
NM_198531.8.2	ATP9B	chr18	76856475	76936907	3	29.8526
NM_182641.3.2	BPTF	chr17	65850055	65862803	3	29.8526
NM_001031623.14.12	ZNF451	chr6	57017018	57025950	3	29.8526
NM_006940.4.2	SOX5	chr12	23908571	24048958	3	29.8526
NM_024532.8.4	SPAG16	chr2	214174782	214228869	3	29.8526
NM_001199649.32.29	PTK2	chr8	141675015	141684503	3	29.8526
NM_001079817.10.9	INSR	chr19	7152736	7163210	3	29.8526
NM_032167.20.16	SNX29	chr16	12450019	12618698	3	29.8526
NM_033437.11.4	PDE5A	chr4	120460114	120488299	3	29.8526
NM_174937.9.7	TCERG1L	chr10	132915061	132944923	3	29.8526
NM_007367.7.3	RALY	chr20	32659871	32665051	3	29.8526
NM_031915.6.2	SETDB2	chr13	50025688	50042096	3	29.8526
NM_018156.51.47	VPS13D	chr1	12415955	12423303	3	29.8526
NM_001243940.5.1	PRPSAP2	chr17	18768781	18781183	3	29.8526
NM_001171894.8.6	MEF2A	chr15	100211527	100215663	3	29.8526
NM_007054.4.2	KIF3A	chr5	132061819	132070170	3	29.8526
NM_133433.9.2	NIPBL	chr5	36953719	36976504	3	29.8526
NM_015541.13.10	LRIG1	chr3	66436404	66449465	3	29.8526
NM_014649.11.10	SAFB2	chr19	5604593	5604947	3	29.8526
NM_017811.3.2	UBE2R2	chr9	33886878	33900269	3	29.8526
NM_014721.9.7	PHACTR2	chr6	144093394	144098520	3	29.8526
NM_002881.4.2	RALB	chr2	121036193	121047333	3	29.8526
NM_014415.10.9	ZBTB11	chr3	101371339	101371782	3	29.8526
NM_182836.16.10	RABGGTA	chr14	24735635	24737825	3	29.8526
NM_001042681.3.2	RERE	chr1	8684368	8716500	3	29.8526
NM_014918.2.2	CHSY1	chr15	101775286	101775782	3	29.8526
NM_018200.7.5	HMG20A	chr15	77759436	77764156	3	29.8526
NM_001207051.2.2	CLASP1	chr2	122363276	122363756	3	29.8526
NM_012197.19.15	RABGAP1	chr9	125832628	125839041	3	29.8526
NM_014504.4.2	RABGEF1	chr7	66236869	66248828	3	29.8526
NM_001164273.9.6	MGA	chr15	41999925	42005694	3	29.8526
NM_001287802.7.4	TBCE	chr1	235582731	235597595	3	29.8526
NM_182616.5.2	ARPIN	chr15	90446447	90454051	3	29.8526
NM_020238.4.2	INCENP	chr11	61895622	61898062	3	29.8526
NM_001190716.13.9	DNM2	chr19	10906047	10916643	3	29.8526
NM_001173977.12.6	CARMIL1	chr6	25450125	25482571	3	29.8526
NM_183387.3.2	EML5	chr14	89212528	89221015	3	29.8526
NM_199355.10.4	ADAMTS18	chr16	77387629	77401620	3	29.8526
NM_001142568.6.4	BBX	chr3	107429298	107447807	3	29.8526
NM_024757.18.16	EHMT1	chr9	140685299	140695436	3	29.8526
NM_182540.9.3	INTS6L	chrX	134679347	134690225	3	29.8526
NM_020666.9.7	CLK4	chr5	178039416	178040640	3	29.8526
NM_001127357.16.8	PHTF2	chr7	77549595	77581029	3	29.8526
NM_015173.7.5	TBC1D1	chr4	38022211	38029500	3	29.8526
NM_001990.16.11	EYA3	chr1	28315045	28330930	3	29.8526
NM_012264.3.2	TMEM184B	chr22	38641940	38644025	3	29.8526
NM_001113361.11.9	TBC1D14	chr4	7008358	7012508	3	29.8526
NM_005093.6.5	CBFA2T2	chr20	32207322	32211102	3	29.8526
NM_001131010.5.2	CRISP1	chr3	18456602	18462483	3	29.8526
NM_005923.18.15	MAP3K5	chr6	136932419	136944119	3	29.8526
NM_001079877.11.9	RASA4	chr7	102235751	102236576	3	29.8526
NM_014925.9.7	R3HDM2	chr12	57682791	57690334	3	29.8526
NM_001135095.6.5	ACAN	chr3	171965322	171969331	3	29.8526
NM_198531.10.5	ATP9B	chr18	76886266	76967012	3	29.8526
NM_213620.9.4	ATP6V1H	chr8	54708206	54742093	3	29.8526
NM_001135659.16.14	NRXN1	chr2	50723042	50733755	3	29.8526
NM_000282.12.9	PCCA	chr13	100909848	100925600	3	29.8526
NM_001287218.5.2	CLCN7	chr1	213244347	213290752	3	29.8526
NM_007348.14.10	ATF6	chr1	161816238	161833102	3	29.8526
NM_006216.4.2	SERPINE2	chr2	224856519	224866639	3	29.8526
NM_152707.8.5	SLC25A16	chr10	70246900	70253327	3	29.8526
NM_012301.16.14	MAGI2	chr7	77789341	77807419	3	29.8526
NM_016551.6.3	TM7SF3	chr12	27143382	27152609	3	29.8526
NM_003211.9.5	TDG	chr12	104376576	104379506	3	29.8526
NM_032221.5.2	CHD6	chr20	40141484	40179999	3	29.8526
NM_005109.11.5	OXSR1	chr3	38257586	38278452	3	29.8526
NM_024766.7.4	CAMKMT	chr2	44931421	44942492	3	29.8526
NM_002027.7.2	FNTA	chr8	42914234	42938323	3	29.8526
NM_016004.10.7	IFT52	chr20	42242489	42252685	3	29.8526
NM_001011725.5.2	HNRNPA1L2	chr13	53196123	53211581	3	29.8526
NR_027300.16.15	C3P1	chr19	10165922	10166437	3	29.8526
NM_033505.5.2	SELENOI	chr2	26587169	26596497	3	29.8526
NM_025176.19.17	NINL	chr20	25448024	25457725	3	29.8526
NM_001457.24.23	FLNB	chr3	58111307	58112489	3	29.8526
NM_015447.7.2	CAMSAP1	chr9	138741982	138774924	3	29.8526
NM_001105529.24.22	ATP8A1	chr4	42487512	42509171	3	29.8526
NM_138492.7.3	PRELID2	chr5	145144493	145202697	3	29.8526
NM_020935.21.15	USP37	chr2	219330732	219353144	3	29.8526
NM_015378.35.34	VPS13D	chr1	12382592	12383837	3	29.8526
NM_012463.6.2	ATP6V0A2	chr12	124203169	124212456	3	29.8526
NM_001042496.7.4	SLC12A6	chr15	34548429	34553221	3	29.8526
NM_017433.15.8	MYO3A	chr10	26310431	26377334	3	29.8526
NM_016038.3.2	SBDS	chr7	66458203	66459328	3	29.8526
NM_017934.15.8	PHIP	chr6	79724798	79735881	3	29.8526
NM_024893.2.2	SYNDIG1	chr20	24523655	24524213	3	29.8526
NM_033138.9.8	CALD1	chr7	134632258	134635265	3	29.8526
NM_015361.20.19	R3HDM1	chr2	136432901	136437894	3	29.8526
NM_014798.4.3	PLEKHM1	chr17_ctg5_hap1	167528	170575	3	29.8526
NM_004667.16.15	HERC2	chr15	28505922	28508315	3	29.8526
NM_001161819.11.8	NUDT2	chr2	192225356	192229002	3	29.8526
NM_016230.10.2	CYB5R4	chr6	84573893	84634311	3	29.8526
NM_004269.7.5	MED27	chr9	134738449	134769379	3	29.8526
NM_197941.24.21	ADAMTS6	chr5	64466443	64492978	3	29.8526
NM_022897.5.2	RANBP17	chr5	170305100	170323119	3	29.8526
NM_001204838.9.7	ZNF568	chr19	37465321	37482748	3	29.8526
NM_007166.12.9	PICALM	chr11	85707868	85714494	3	29.8526
NM_021244.5.2	RRAGD	chr6	90087389	90097309	3	29.8526
NM_173165.2.2	NFATC3	chr16	68155889	68157024	3	29.8526
NM_001145710.8.3	FAM228B	chr2	24357988	24384483	3	29.8526
NM_002833.8.2	PTPN9	chr15	75782548	75819602	3	29.8526
NM_001271928.5.2	KIF27	chr9	86514575	86530593	3	29.8526
NM_016301.6.4	GPN3	chr12	110893390	110895439	3	29.8526
NM_003384.12.4	VRK1	chr14	97312431	97342457	3	29.8526
NM_001166116.8.4	TMOD1	chr9	100315562	100331319	3	29.8526
NR_038253.5.4	LOC100288637	chr15	31040778	31042759	3	29.8526
NM_080476.11.9	PIGU	chr20	33162907	33173384	3	29.8526
NM_003900.7.2	SQSTM1	chr5	179249957	179260782	3	29.8526
NM_003410.5.5	ZFX	chrX	24197299	24197887	3	29.8526
NM_048368.4.2	CTDP1	chr18	77455224	77457988	3	29.8526
NM_001198719.9.6	RBBP7	chrX	16870168	16871965	3	29.8526
NM_001039670.7.6	IFFO1	chr12	6657590	6657991	3	29.8526
NM_017653.8.4	DYM	chr18	46858233	46906128	3	29.8526
NM_152788.8.5	ANKS1B	chr12	100166699	100175875	3	29.8526
NM_144660.2.2	SAMD8	chr10	76910271	76910864	3	29.8526
NM_019030.16.12	DHX29	chr5	54570441	54577343	3	29.8526
NM_013302.6.4	EEF2K	chr16	22260075	22262643	3	29.8526
NM_001185039.13.10	ACOX1	chr17	73944331	73945978	3	29.8526
NM_007044.4.2	KATNA1	chr6	149944238	149959696	3	29.8526
NM_183009.6.3	VIRMA	chr8	95543190	95550574	3	29.8526
NM_001931.11.8	DLAT	chr11	111914189	111922073	3	29.8526
NM_001018088.51.50	VPS13C	chr15	62221699	62223458	3	29.8526
NM_014159.15.13	SETD2	chr3	47098310	47108608	3	29.8526
NM_000876.18.15	IGF2R	chr6	160467529	160469575	3	29.8526
NM_199185.6.3	NPM1	chr5	170818308	170819982	3	29.8526
NM_015447.4.2	CAMSAP1	chr9	138758301	138774924	3	29.8526
NM_001256469.3.3	KAT6B	chr10	76602357	76603236	3	29.8526
NM_198082.8.6	CCDC57	chr17	80141649	80151706	3	29.8526
NM_016447.12.3	MPP6	chr7	24663284	24720139	3	29.8526
NM_012398.5.4	PIP5K1C	chr19	3660963	3661999	3	29.8526
NM_022486.3.2	SUSD1	chr9	114911523	114919893	3	29.8526
NM_014991.56.47	WDFY3	chr4	85623505	85642725	3	29.8526
NM_018078.8.2	LARP1B	chr4	128995614	129019485	3	29.8526
NR_074088.9.3	ATRNL1	chr10	116879948	116925405	3	29.8526
NM_012294.5.2	RAPGEF5	chr7	22347957	22357656	3	29.8526
NR_038133.5.2	CHN1	chr2	175779785	175816930	3	29.8526
NR_038150.6.2	UBR7	chr14	93676993	93685081	3	29.8526
NM_032314.4.3	COQ5	chr12	120947819	120954591	3	29.8526
NM_213620.11.8	ATP6V1H	chr8	54682177	54714456	3	29.8526
NM_006135.7.4	CAPZA1	chr1	113196219	113202401	3	29.8526
NM_021249.5.2	SNX6	chr14	35072553	35078948	3	29.8526
NM_033020.4.2	TRIM33	chr1	115005725	115007010	3	29.8526
NM_001015053.18.17	HDAC5	chr17	42160912	42161222	3	29.8526
NM_001256379.5.2	MCMBP	chr10	121616858	121619396	3	29.8526
NM_152715.7.2	TBCEL	chr11	120916382	120930794	3	29.8526
NM_024668.6.4	ANKHD1	chr5	139819703	139825560	3	29.8526
NM_001005361.11.9	DNM2	chr19	10906047	10909248	3	29.8526
NM_017886.29.26	ULK4	chr3	41722998	41746797	3	29.8526
NM_020776.8.7	KIAA1328	chr18	34646852	34740344	3	29.8526
NM_002077.14.13	GOLGA1	chr9	127661607	127662826	3	29.8526
NM_015187.2.2	SEL1L3	chr4	25848915	25849486	3	29.8526
NM_001144.8.2	AMFR	chr16	56435644	56448256	3	29.8526
NM_022780.6.5	RMND5A	chr2	86992149	86993147	3	29.8526
NM_005966.6.4	NAB1	chr2	191523883	191537878	3	29.8526
NM_001287218.7.5	RPS6KC1	chr1	213290658	213303232	3	29.8526
NM_001198805.2.2	MSANTD3	chr9	103204187	103204638	3	29.8526
NM_001113491.3.3	SEPTIN9	chr17	75398140	75398785	3	29.8526
NM_007214.11.3	SEC63	chr6	108225832	108246136	3	29.8526
NR_038241.12.11	VEZT	chr12	95688047	95690034	3	29.8526
NM_021222.3.2	PRUNE1	chr1	150990287	150991145	3	29.8526
NM_015473.33.30	HEATR5A	chr14	31771500	31777226	3	29.8526
NM_138426.5.2	GLCCI1	chr7	8043537	8099878	3	29.8526
NM_138364.4.3	PRMT9	chr4	148594109	148595025	2	19.9017
NM_003559.7.2	PIP4K2B	chr17	36933939	36943173	2	19.9017
NM_001130965.15.6	SUN1	chr7	891020	901101	2	19.9017
NM_020774.8.2	MIB1	chr18	19345732	19378189	2	19.9017
NM_015029.7.6	POP1	chr8	99146176	99146887	2	19.9017
NM_018013.4.2	SOBP	chr6	107824860	107854814	2	19.9017
NM_006095.35.31	ATP8A1	chr4	42424823	42448661	2	19.9017
NM_007044.10.8	KATNA1	chr6	149918198	149919486	2	19.9017
NM_001206920.3.2	SLC35F4	chr14	58055933	58060842	2	19.9017
NM_178812.6.3	MTDH	chr8	98698895	98703416	2	19.9017
NR_002824.11.8	HERC2P2	chr15	23329957	23331101	2	19.9017
NM_032276.3.2	RHBDD1	chr2	227729319	227732034	2	19.9017
NR_003661.5.2	UBE2Q2P1	chr15	85081762	85098301	2	19.9017
NM_005095.5.3	ZMYM4	chr1	35824525	35827390	2	19.9017
NM_203505.9.6	G3BP2	chr4	76573822	76581054	2	19.9017
NR_003574.8.6	ABCA17P	chr16	2423954	2436257	2	19.9017
NM_153831.14.6		chr8	141799572	141856777	2	19.9017
NM_012224.22.16		chr4	170400553	170477246	2	19.9017
NM_002758.7.2	MAP2K6	chr17	67501920	67517241	2	19.9017
NM_144579.10.7	SFXN5	chr2	73215386	73228707	2	19.9017
NM_032773.10.7	LRCH3	chr3	197557640	197566268	2	19.9017
NR_026786.10.7	LMLN	chr3	197710813	197723153	2	19.9017
NM_021936.2.2	PAPPA2	chr1	176524542	176526377	2	19.9017
NM_031968.7.3	NARF	chr17	80422162	80439087	2	19.9017
NM_000535.12.11	PMS2	chr7	6022454	6027251	2	19.9017
NM_018449.10.7	UBAP2	chr9	33960823	33973235	2	19.9017
NM_207303.24.22	ATRNL1	chr10	117221450	117228839	2	19.9017
NM_033049.5.4	MUC13	chr3	124639080	124641150	2	19.9017
NM_006987.7.4	RPH3AL	chr17	96901	171206	2	19.9017
NM_018140.3.2	CEP72	chr5	619104	620376	2	19.9017
NM_014862.5.4	ARNT2	chr15	80762558	80767564	2	19.9017
NM_001868.4.3	CPA1	chr7	130021470	130022050	2	19.9017
NM_002735.4.2	PRKAR1B	chr7	716865	751164	2	19.9017
NM_205843.7.3	NFIC	chr19	3425103	3449137	2	19.9017
NM_152647.11.8	FAM227B	chr15	49800407	49867306	2	19.9017
NM_001002009.8.5	NT5C3A	chr7	33057050	33061711	2	19.9017
NM_012287.9.2	ACAP2	chr3	195047613	195112876	2	19.9017
NM_001282906.6.2	ZFAND4	chr10	46143741	46159290	2	19.9017
NM_139241.10.5	FGD4	chr12	32751430	32764217	2	19.9017
NM_001145160.3.3	TPM4	chr19	16192722	16192856	2	19.9017
NM_001380.10.7	DOCK1	chr10	128795011	128798571	2	19.9017
NM_133331.4.3	NSD2	chr4	1902352	1906105	2	19.9017
NM_000183.10.5	HADHB	chr2	26492820	26502983	2	19.9017
NM_001289088.8.6	ZMYM1	chr1	35569895	35576048	2	19.9017
NM_018360.3.2	TXLNG	chrX	16836696	16838378	2	19.9017
NM_002887.9.2	RARS	chr5	167915606	167929110	2	19.9017
NM_001178137.6.4	CPEB3	chr10	93902785	93940776	2	19.9017
NM_018383.4.2	WDR33	chr2	128525762	128528578	2	19.9017
NM_018268.8.3	WDR41	chr5	76745584	76760634	2	19.9017
NM_018897.5.3	DNAH7	chr2	196912075	196915973	2	19.9017
NM_001199400.9.4	NEK1	chr4	170506499	170520348	2	19.9017
NM_001276457.3.2	ELF2	chr4	139993019	139994721	2	19.9017
NM_001013836.18.14	MAD1L1	chr7	1937835	2041756	2	19.9017
NM_001130028.12.4	CLK3	chr15	74914460	74921373	2	19.9017
NM_005113.6.3	GOLGA5	chr14	93273080	93278099	2	19.9017
NM_017784.3.2	OSBPL10	chr3	31917924	31921322	2	19.9017
NM_001253866.6.4	YME1L1	chr10	27422967	27425314	2	19.9017
NM_001098625.5.3	JKAMP	chr14	59954391	59965626	2	19.9017
NM_024874.4.4	KIAA0319L	chr1	35944566	35944813	2	19.9017
NM_003630.9.5	PEX3	chr6	143792097	143795993	2	19.9017
NM_001135694.8.7	VDAC3	chr8	42259305	42260979	2	19.9017
NM_002687.8.7	PNN	chr14	39648294	39648666	2	19.9017
NM_004274.7.5	AKAP6	chr14	33046325	33069998	2	19.9017
NM_006312.7.3	NCOR2	chr12	124950718	124979914	2	19.9017
NM_018482.13.8	ASAP1	chr8	131164981	131193126	2	19.9017
NM_001282562.9.7	EYA3	chr1	28337457	28343750	2	19.9017
NM_020135.6.4	WRNIP1	chr6	2779496	2784637	2	19.9017
NM_014294.10.6	TRAM1	chr8	71495398	71506825	2	19.9017
NM_002481.8.6	PPP1R12B	chr1	202397982	202400747	2	19.9017
NR_103998.13.9	VPS45	chr1	150064030	150082742	2	19.9017
NM_001282418.7.6	STAG2	chrX	123171376	123176495	2	19.9017
NM_022373.5.4	HERPUD2	chr7	35707043	35709938	2	19.9017
NM_006031.8.7	PCNT	chr21	47768925	47769734	2	19.9017
NM_001287259.5.2	XKR9	chr8	71587052	71619388	2	19.9017
NM_001193464.12.6	DYNC2LI1	chr2	44021595	44032385	2	19.9017
NM_001009814.12.6	VWA8	chr13	42439871	42461497	2	19.9017
NM_183387.10.9	EML5	chr14	89178614	89181539	2	19.9017
NM_003703.8.7	NOP14	chr4	2951660	2952972	2	19.9017
NM_020338.4.2	ZMIZ1	chr10	80878671	80921890	2	19.9017
NM_001352.3.3	DBP	chr19	49136700	49136912	2	19.9017
NM_000303.7.3	PMM2	chr16	8898623	8906963	2	19.9017
NM_015230.2.2	ARAP2	chr4	36230203	36231267	2	19.9017
NM_153208.5.3	IQCK	chr16	19741751	19746772	2	19.9017
NM_183078.4.3	RNF8	chr6	37336259	37339350	2	19.9017
NM_001243027.4.2	AKT2	chr19	40761064	40771258	2	19.9017
NM_004056.8.5	CA8	chr8	61121308	61139494	2	19.9017
NR_003370.11.9	RRN3P1	chr16	21809070	21812158	2	19.9017
NM_015226.18.13	CLEC16A	chr16	11133610	11154879	2	19.9017
NM_014415.3.2	ZBTB11	chr3	101389973	101391057	2	19.9017
NM_001256183.4.3	ANKRD11	chr16	89371613	89383483	2	19.9017
NM_020886.3.2	USP28	chr11	113723222	113725057	2	19.9017
NM_001039887.5.4	PROSER3	chr19	36252919	36253257	2	19.9017
NM_002154.6.4	HSPA4	chr5	132406065	132409818	2	19.9017
NM_015938.7.3	NMD3	chr3	160942717	160953000	2	19.9017
NM_003253.7.5	TIAM1	chr21	32617803	32639299	2	19.9017
NM_003850.4.2	SUCLA2	chr13	48562675	48571158	2	19.9017
NM_001206729.8.2	AKT3	chr1	243776972	244006584	2	19.9017
NM_001145268.7.5	FAM185A	chr7	102412855	102427916	2	19.9017
NM_001099409.5.5	EHBP1L1	chr11	65347551	65347730	2	19.9017
NM_002716.10.9	PPP2R1B	chr11	111622882	111624301	2	19.9017
NR_109983.6.5	LOC729218	chr4	119529812	119539274	2	19.9017
NM_024532.7.4	SPAG16	chr2	214174782	214215369	2	19.9017
NM_032221.5.3	CHD6	chr20	40141484	40162209	2	19.9017
NM_012327.29.22	PIGN	chr18	59739905	59763183	2	19.9017
NM_024948.10.2	MINDY3	chr10	15858833	15889942	2	19.9017
NM_020819.20.16	FAM135A	chr6	71242862	71266566	2	19.9017
NM_001286175.16.14	C2CD5	chr12	22631246	22637822	2	19.9017
NM_023073.29.27	CPLANE1	chr5	37179462	37181107	2	19.9017
NM_001161426.3.2	NUDT2	chr19	52850959	52852488	2	19.9017
NM_016115.3.2	ASB3	chr2	53977919	53992722	2	19.9017
NM_004274.2.2	AKAP6	chr14	32902665	32903023	2	19.9017
NM_001499.6.5	GLE1	chr9	131285558	131286125	2	19.9017
NM_002271.17.12	IPO5	chr13	98649784	98658602	2	19.9017
NM_144643.10.6	SCLT1	chr4	129891532	129925031	2	19.9017
NM_000051.56.49	ATM	chr11	108199747	108206688	2	19.9017
NM_001244193.25.24	KIAA0586	chr14	58965500	58975427	2	19.9017
NM_194285.3.3	SPTY2D1	chr11	18636109	18637645	2	19.9017
NM_006602.5.4	TCFL5	chr20	61485367	61488990	2	19.9017
NM_001009.4.3	RPS5	chr19	58904342	58904854	2	19.9017
NM_024790.22.16	CSPP1	chr8	68062017	68076743	2	19.9017
NM_013318.10.9	PRRC2B	chr9	134330462	134334743	2	19.9017
NR_002824.7.4	HERC2P2	chr15	23333848	23339028	2	19.9017
NM_001242879.8.6	ELP2	chr18	33724901	33726344	2	19.9017
NM_001146009.7.4	SLCO5A1	chr8	70588843	70617464	2	19.9017
NM_020245.5.4	TULP4	chr6	158870027	158873300	2	19.9017
NM_001162529.10.4	FAM135A	chr6	71185112	71212494	2	19.9017
NM_175854.9.7	PAN3	chr13	28830428	28835595	2	19.9017
NM_015910.9.7	WDPCP	chr2	63660878	63667005	2	19.9017
NM_004998.10.4	MYO1E	chr15	59510089	59548577	2	19.9017
NM_002372.3.2	MAN2A1	chr5	109049220	109051965	2	19.9017
NM_001253388.3.1	CHL1	chr3	361365	370037	2	19.9017
NM_015914.5.3	TXNDC11	chr16	11815432	11827935	2	19.9017
NR_040724.10.8	RBM39	chr20	34309661	34313077	2	19.9017
NM_001130523.18.17	CSDE1	chr1	115262199	115263338	2	19.9017
NM_001080975.17.14	REPS2	chrX	17121840	17157084	2	19.9017
NM_001103147.9.5	GIGYF2	chr2	233612324	233626146	2	19.9017
NM_002354.3.2	EPCAM	chr2	47600601	47601187	2	19.9017
NM_017974.5.2	ATG16L1	chr2	234164747	234173789	2	19.9017
NM_007007.9.2	CPSF6	chr12	69644908	69656342	2	19.9017
NR_049761.8.4	MAPKBP1	chr15	42103080	42105299	2	19.9017
NM_014781.8.2	RB1CC1	chr8	53580580	53599527	2	19.9017
NM_152994.9.2	PPP1R21	chr2	48678146	48692781	2	19.9017
NM_001144932.2.2	PSMB5	chr14	23502576	23502883	2	19.9017
NM_016589.6.3	TIMMDC1	chr3	119222378	119236162	2	19.9017
NM_006395.17.7	ATG7	chr3	11356817	11421526	2	19.9017
NM_138799.6.2	MBOAT2	chr2	9022640	9098771	2	19.9017
NM_016547.4.3	SDF4	chr1	1158623	1159348	2	19.9017
NM_006796.8.7	AFG3L2	chr18	12358668	12360050	2	19.9017
NM_002895.16.12	RBL1	chr20	35661067	35675593	2	19.9017
NM_001142640.17.16	TNRC6C	chr17	76089013	76089844	2	19.9017
NM_181359.5.4	IL6R	chr1	154406994	154407632	2	19.9017
NR_110332.6.3	PMS1	chr2	190656515	190682906	2	19.9017
NM_020870.4.3	SH3RF1	chr4	170076630	170077830	2	19.9017
NM_001080481.16.12	USP45	chr6	99887644	99913012	2	19.9017
NM_024948.8.3	MINDY3	chr10	15875628	15885271	2	19.9017
NM_017917.9.5	PPP2R3C	chr14	35565763	35577442	2	19.9017
NM_032415.5.3	CARD11	chr7	2983845	2987421	2	19.9017
NM_001380.23.13	DOCK1	chr10	128816973	128860040	2	19.9017
NM_001178074.5.3	GRIP1	chr12	66923610	66935730	2	19.9017
NM_001287219.6.5	RPS6KC1	chr1	213277795	213290752	2	19.9017
NM_020340.15.12	ARFGEF3	chr6	138583837	138607190	2	19.9017
NM_001130110.3.2	SETBP1	chr18	42281139	42449248	2	19.9017
NM_001105.9.4	ACVR1	chr2	158617391	158637112	2	19.9017
NM_001253697.4.2	ERBIN	chr5	65284462	65290692	2	19.9017
NM_016275.4.2	SELENOT	chr3	150340171	150342686	2	19.9017
NM_005316.7.3	GTF2H1	chr11	18357300	18363154	2	19.9017
NM_000918.4.3	P4HB	chr17	79813017	79813462	2	19.9017
NM_001284282.4.2	VOPP1	chr7	55559974	55588823	2	19.9017
NM_002577.13.11	PAK2	chr3	196541321	196547438	2	19.9017
NM_001173480.6.4	ARHGEF9	chrX	62885765	62898452	2	19.9017
NM_001202413.5.4	AKR1A1	chr1	46032240	46032692	2	19.9017
NM_001127890.4.2	SPG21	chr15	65266939	65275931	2	19.9017
NR_029401.11.10	LINC01347	chr1	243232882	243242354	2	19.9017
NM_033116.10.9	NEK9	chr14	75576387	75577074	2	19.9017
NM_152678.12.10	DENND6A	chr3	57627379	57632165	2	19.9017
NM_021231.2.2	CACTIN	chr19	3623685	3624160	2	19.9017
[truncated: 621 more rows]
